# Supplementary material for: Sex on the Beach: Sexual Size Dimorphism Among Aquatic Bugs (Nepomorpha) Inhabiting Different Habitats
Source: Ecol Evol. 2025 Jun 5;15(6):e71501. doi: 10.1002/ece3.71501 (PMC12141762; doi:10.1002/ece3.71501)
Supplement: Supplementary file 1 — Table S1. Female and male body length data for 1195 species, subspecies and wing‐morph. The data and species names are presented as in the original articles. Table S2. Those publications are presented in this table where the minimum and maximum body lengths of the species were given along with the averages. We calculated the arithmetic mean of the minimum and maximum data and compared it to the mean of the measurements on many individuals. Female and male data are presented in separate tables because not all publications included data for both sexes. Table S3. Classification of aquatic bug genus into seven habitat types, with an indication of the publication from which we made the classification. We also present the genera belonging to Group 1 and Group 2. Table S4. Body length data for the species for which we were able to perform a t‐test for statistical differences between sexes. Table S5. Some important statistical parameters of the Sexual Dimorphism Index (SDI) of the 21 genera and a description of which genus is female‐biased, male‐biased and where there is no difference in the SDI value. Table S6. Comparison of coefficients of variation for SDI values of species in different habitats (cvequality test). Upper triangle: D_AD values. Lower triangle: significance levels. [file ECE3-15-e71501-s001.xlsx]

## Sheet: Table S1
Species	Genus	Family	Male				Female
			body length	SD	min.	max.	body length	SD	min.	max.	Author
Agraptocorixa eurynome	Agraptocorixa	Corixidae			7.6	8.13	8.3				Lansbury 1995
Agraptocorixa hyalinipennis	Agraptocorixa	Corixidae	7.04225	0.39837			7.43662	0.685671			unpublished
Ambrysus altiplanus (m)	Ambrysus	Naucoridae			12.64	13.28			13.12	14	Reynoso-Velasco 2021
Ambrysus attenuatus (b)	Ambrysus	Naucoridae			9.63	9.77			9.77	10.31	López Ruf, Hernández 2007
Ambrysus ayoyolin (b)	Ambrysus	Naucoridae			8.64	9.12			9.44	9.92	Reynoso-Velasco, Sites 2016a
Ambrysus bifidus (b)	Ambrysus	Naucoridae	8.2	0.3			8.3	0.3			Nieser 1975b
Ambrysus bowlesi (m)	Ambrysus	Naucoridae			11.04	12.8			12	14.56	Reynoso-Velasco, Sites 2016a
Ambrysus brailovskyi (m)	Ambrysus	Naucoridae			9.92	10.48			10.72	11.14	Reynoso-Velasco, Sites 2019
Ambrysus cayo (m)	Ambrysus	Naucoridae			9.6	10.4			10.24	10.88	Sites, Shepard 2015
Ambrysus chiapanecus (b)	Ambrysus	Naucoridae			7.12	7.76			7.68	8.24	Reynoso-Velasco et al. 2016
Ambrysus chinanteco (m)	Ambrysus	Naucoridae			7.17	7.47			7.84	8.46	Reynoso-Velasco, Sites 2018
Ambrysus contrerasi (m)	Ambrysus	Naucoridae			9.92	11.68			11.36	12.96	Reynoso-Velasco, Sites 2016a
Ambrysus fittkaui	Ambrysus	Naucoridae			8	9	9				De Carlo 1966
Ambrysus henryi (m)	Ambrysus	Naucoridae			10.32	11.68			10.64	12.48	Reynoso-Velasco, Sites 2019
Ambrysus inecol (m)	Ambrysus	Naucoridae			11.5	12.5			12.5	13.5	Reynoso-Velasco 2023
Ambrysus itsipatsari (m)	Ambrysus	Naucoridae			7.84	8.72			8.56	9.28	Reynoso-Velasco, Sites 2016a
Ambrysus kolla	Ambrysus	Naucoridae			14.38	15.47	14.11				López 2004
Ambrysus lariversi	Ambrysus	Naucoridae	6.8				7.48		7.2	7.84	Reynoso-Velasco, Sites 2016b
Ambrysus maya (m)	Ambrysus	Naucoridae			7.84	7.92			7.68	8.96	Sites, Reynoso-Velasco 2015
Ambrysus montandoni (b)	Ambrysus	Naucoridae			11.8	12.5			12	13.2	Rodrigues et al. 2012
Ambrysus morelosensis (m)	Ambrysus	Naucoridae	11.88						11.75	12.87	Reynoso-Velasco, Sites 2022
Ambrysus noveloi (b)	Ambrysus	Naucoridae			7.52	8.24			7.92	8.8	Reynoso-Velasco, Sites 2016a
Ambrysus plautus	Ambrysus	Naucoridae	8.44	0.39			9.36	0.24			Polhemus, Polhemus 1982
Ambrysus relictus (b)	Ambrysus	Naucoridae	5.34		5.16	5.66	5.44		5.22	5.72	Polhemus, Polhemus 1994
Ambrysus schuhi (m)	Ambrysus	Naucoridae			11.68	12.64			12.48	14.04	Reynoso-Velasco, Sites 2019
Ambrysus siolii	Ambrysus	Naucoridae			8	8.5			8	8.5	De Carlo 1966
Ambrysus sitesi (m)	Ambrysus	Naucoridae			9.8	11			10.7	11.6	Reynoso-Velasco, Sites 2019
Ambrysus stali (b)	Ambrysus	Naucoridae	9.2	0.1			9.6	0.2			Nieser 1975b
Ambrysus totonacus (b)	Ambrysus	Naucoridae			7.04	8.32			7.84	9.04	Reynoso-Velasco et al. 2016
Ambrysus usingeri (b)	Ambrysus	Naucoridae	9.5	0.2			9.9	0.3			Nieser 1975b
Ambrysus veracruzanus (b)	Ambrysus	Naucoridae			8.8	10			10.16	10.88	Reynoso-Velasco, Sites 2016a
Ambrysus xico (b)	Ambrysus	Naucoridae	7.92				8.8		8.48	9.28	Reynoso-Velasco et al. 2016
Anisops adonis	Anisops	Notonectidae			5.2	5.5			5.1	5.4	Brooks 1951
Anisops agalia	Anisops	Notonectidae	5.9				6.6				Brooks 1951
Anisops aglaia	Anisops	Notonectidae	6.5				7.5				Hutchinson 1927
Anisops amaryllis	Anisops	Notonectidae			5.4	6			5.3	6.3	Brooks 1951
Anisops apicalis	Anisops	Notonectidae	4.8				4.5				Brooks 1951
Anisops apicalis	Anisops	Notonectidae	4						4.5	5	Hutchinson 1927
Anisops ares	Anisops	Notonectidae			6.5	7.1			6	6.3	Brooks 1951
Anisops ariva	Anisops	Notonectidae	8.5						8	9	Lansbury 1966
Anisops arnoldi	Anisops	Notonectidae			8	8.5			8.5	9.1	Truxal 1990
Anisops assimilis	Anisops	Notonectidae	6.6						6.3	7.8	Brooks 1951
Anisops assimilis	Anisops	Notonectidae			6	7.5			7.5	8	Kirkaldy 1904
Anisops balcis	Anisops	Notonectidae	6.8				6.6				Brooks 1951
Anisops barbata	Anisops	Notonectidae			8.6	9.3			8	9.1	Brooks 1951
Anisops barbatus	Anisops	Notonectidae			8.5	9.3			8	9.1	Nieser 2004
Anisops barrenensis	Anisops	Notonectidae			4.8	5.1			4.8	5.1	Brooks 1951
Anisops batillifrons	Anisops	Notonectidae			5.6	6.4			5.4	6.3	Brooks 1951
Anisops batillifrons	Anisops	Notonectidae			5.2	6.8			5.5	6.5	Leong & Fernando 1962
Anisops baylii	Anisops	Notonectidae			7.2	7.8			7	7.8	Lansbury 1965
Anisops biroi	Anisops	Notonectidae			4.2	4.5	4.3				Brooks 1951
Anisops bouvieri	Anisops	Notonectidae			6	6.3			5.7	6	Brooks 1951
Anisops bouvieri	Anisops	Notonectidae			6	6.3			5.7	6	Nieser 2004
Anisops bouvieri	Anisops	Notonectidae	6.8				6.5				Leong & Fernando 1962
Anisops breddeni	Anisops	Notonectidae			5.7	6.6			5.4	5.7	Brooks 1951
Anisops breddini	Anisops	Notonectidae			5.7	6.6			5.4	6.8	Nieser 2004
Anisops breddini	Anisops	Notonectidae			5.7	6.6			5.4	6.8	Basu et al. 2018
Anisops brooksianus	Anisops	Notonectidae	4.95		4.9	4.91	5.79		5.2	6.08	Nieser et al. 2003
Anisops campbelli	Anisops	Notonectidae			7.3	8.1			8.1	8.4	Brooks 1951
Anisops canaliculata	Anisops	Notonectidae			4.5	4.6			4.9	5.4	Brooks 1951
Anisops canariensis perplexa	Anisops	Notonectidae	6						5.9	6.3	Brooks 1951
Anisops cavifrons	Anisops	Notonectidae			5.1	5.7			5.4	6	Brooks 1951
Anisops cleopatra	Anisops	Notonectidae			5.4	5.8			5.8	6.3	Brooks 1951
Anisops coutierei	Anisops	Notonectidae			5.4	5.8			5.8	6.8	Brooks 1951
Anisops crinita	Anisops	Notonectidae			4.9	5.4			4.8	5.7	Brooks 1951
Anisops deanei	Anisops	Notonectidae			5.4	6			5.7	6.3	Brooks 1951
Anisops debilis	Anisops	Notonectidae			5.8	6.3	6.3				Brooks 1951
Anisops debilis	Anisops	Notonectidae			6.5	6.8	6.8				Hutchinson 1927
Anisops debilis	Anisops	Notonectidae			5.8	6.8			6.3	6.8	Truxal 1990
Anisops decipiens	Anisops	Notonectidae	6				7.4				Brooks 1951
Anisops depressa	Anisops	Notonectidae			4.25	5.25			5.25	6	Lansbury 1962
Anisops doris	Anisops	Notonectidae			7.5	7.8			7.2	7.4	Brooks 1951
Anisops doris	Anisops	Notonectidae			8.5	9			8	9.25	Kirkaldy 1904
Anisops dostini	Anisops	Notonectidae			7.1	7.3			6.9	7	Lansbury 1991
Anisops edepol	Anisops	Notonectidae			4.5	4.8			5	5.5	Brooks 1951
Anisops elkedraensis	Anisops	Notonectidae			5.39	5.8			6.2	6.8	Lansbury 1995
Anisops elstoni	Anisops	Notonectidae			4.3	4.6			5.1	5.5	Brooks 1951
Anisops evansi	Anisops	Notonectidae	6.9				6.7				Brooks 1951
Anisops exigera	Anisops	Notonectidae			4.3	4.5			4.3	4.5	Brooks 1951
Anisops exiguus	Anisops	Notonectidae			4.3	4.8			4.3	5.2	Nieser 2004
Anisops extendofrons	Anisops	Notonectidae			6.4	6.8	6				Brooks 1951
Anisops fijiensis	Anisops	Notonectidae			4.6	4.9			4.9	5.4	Brooks 1951
Anisops genji	Anisops	Notonectidae			5.8	6.6			6.1	6.6	Brooks 1951
Anisops graciloides	Anisops	Notonectidae			7	8.2	7.5				Brooks 1951
Anisops grandis	Anisops	Notonectidae			9	9.3			9.3	10	Brooks 1951
Anisops gratus	Anisops	Notonectidae			7.2	7.8			7.2	7.8	Brooks 1951
Anisops hackeri	Anisops	Notonectidae			5.5	5.7			5.7	6	Brooks 1951
Anisops hancocki	Anisops	Notonectidae			6.3	6.9			6.4	6.9	Brooks 1951
Anisops hayesi	Anisops	Notonectidae	7.63				7.5				Lansbury 1995
Anisops hungerfordi	Anisops	Notonectidae	5.1				5.4				Brooks 1951
Anisops hypatia	Anisops	Notonectidae	5.4				5.7				Brooks 1951
Anisops hypatia	Anisops	Notonectidae			5.2	6			6	6.5	Hutchinson 1927
Anisops hypatia	Anisops	Notonectidae			5.2	6			5.7	6.5	Truxal 1990
Anisops hyperion	Anisops	Notonectidae			6	6.5			6	6.6	Brooks 1951
Anisops hyperion	Anisops	Notonectidae			6	7			7	8	Kirkaldy 1904
Anisops jaczewskii	Anisops	Notonectidae			4.5	4.7	4.8				Brooks 1951
Anisops jaczewskii	Anisops	Notonectidae	5				5.6				Hutchinson 1927
Anisops jaczewskii	Anisops	Notonectidae			4.5	5			4.8	5.6	Truxal 1990
Anisops kempi	Anisops	Notonectidae			5.7	6.6			5.4	6	Brooks 1951
Anisops komghai	Anisops	Notonectidae	9.4				8.9				Reichart 1980
Anisops kuroiwae	Anisops	Notonectidae			5.6	6.4			5.4	6.3	Nieser 2004
Anisops lansburyi	Anisops	Notonectidae			4.5	5.6			4.6	5.9	Nieser 2004
Anisops leucothea	Anisops	Notonectidae			7.2	7.3			6.9	7.6	Brooks 1951
Anisops lipovskyi	Anisops	Notonectidae			5.4	6	6				Brooks 1951
Anisops lombokensis	Anisops	Notonectidae	5.6						5.6	6	Brooks 1952
Anisops londti	Anisops	Notonectidae			6.6	6.9			7	7.4	Truxal 1990
Anisops lundbladiana	Anisops	Notonectidae			6	6.25			6	6.25	Lansbury 1962
Anisops madagascarensis	Anisops	Notonectidae			8.1	9			7.3	7.8	Brooks 1951
Anisops majiensis	Anisops	Notonectidae	6				6.3				Brooks 1951
Anisops megalops	Anisops	Notonectidae	9				8.5				Lansbury 1962
Anisops nasuta	Anisops	Notonectidae			6	7.8			6	6.9	Brooks 1951
Anisops nasutus	Anisops	Notonectidae			6	7.8			6	7	Nieser 2004
Anisops nasutus	Anisops	Notonectidae			6	7.5			6	7	Basu et al. 2018
Anisops nigrolineatus	Anisops	Notonectidae			5.4	6.6			5.4	6.6	Nieser 2004
Anisops niveus	Anisops	Notonectidae			4.8	5.1			4.8	5.4	Nieser 2004
Anisops nodulata	Anisops	Notonectidae			4.6	4.8			4.8	5.4	Brooks 1951
Anisops obana	Anisops	Notonectidae	6.9				7.2				Brooks 1951
Anisops occipitalis	Anisops	Notonectidae			6.6	7.2			6.6	7.2	Brooks 1951
Anisops occipitalis	Anisops	Notonectidae			7.88	7.93	7.83		7.79	7.87	Fernando & Leong 1963
Anisops occipitalis	Anisops	Notonectidae			6.6	8.1			6.6	8.3	Nieser 2004
Anisops paracrinita	Anisops	Notonectidae	4.8				4.8				Brooks 1951
Anisops paranigrolineata	Anisops	Notonectidae	6						6	6.3	Brooks 1951
Anisops paranigrolineatus	Anisops	Notonectidae			5.9	6			6.2	6.4	Basu et al. 2018
Anisops parvula	Anisops	Notonectidae	4				4				Brooks 1952
Anisops pellucens	Anisops	Notonectidae			9	9.6			9.6	9.9	Brooks 1951
Anisops pellucens	Anisops	Notonectidae	10				10.5				Hutchinson 1927
Anisops pellucens	Anisops	Notonectidae			9	10			9.6	10.9	Truxal 1990
Anisops philippinensis	Anisops	Notonectidae			5.4	5.8			5.8	6	Brooks 1951
Anisops planifacies	Anisops	Notonectidae	8.3				8.9				Lansbury 1995b
Anisops popovi	Anisops	Notonectidae			6	7			6	7	Lansbury 1966
Anisops poweri	Anisops	Notonectidae			6.3	6.8			6.3	7.1	Hutchinson 1927
Anisops poweri	Anisops	Notonectidae			5.7	6.8			6.3	7.1	Truxal 1990
Anisops praetexta	Anisops	Notonectidae	5.4						5.1	5.4	Brooks 1951
Anisops praetexta	Anisops	Notonectidae			5.5	6			6	6.5	Hutchinson 1927
Anisops praetexta	Anisops	Notonectidae			5.4	6			5.1	6.5	Truxal 1990
Anisops projectus	Anisops	Notonectidae	6.4				6.8				Brooks 1952
Anisops pseudooperculata	Anisops	Notonectidae	6.3				7.2				Poisson 1955
Anisops pseudostali	Anisops	Notonectidae			9	9.48			9.41	9.61	Nieser et al. 2005
Anisops psyche	Anisops	Notonectidae	5.7				5.7				Brooks 1951
Anisops pugnax	Anisops	Notonectidae	7.5				8				Brooks 1951
Anisops rhomboides	Anisops	Notonectidae	5.56		5.2	5.9	5.67		5.5	6.25	Nieser, Chen 1999
Anisops rigoensis	Anisops	Notonectidae			4.8	5.1			5.4	6	Brooks 1951
Anisops robusta	Anisops	Notonectidae	7.3				7.3				Brooks 1951
Anisops salibabu	Anisops	Notonectidae	5.28		5.2	5.4	5.59		5.2	5.8	Nieser, Chen 1999
Anisops sardea	Anisops	Notonectidae			7.5	8.4			7.2	7.5	Brooks 1951
Anisops sardea	Anisops	Notonectidae			7.5	8.5			7.2	7.5	Truxal 1990
Anisops sardea	Anisops	Notonectidae			8.5	9			8	8.5	Hutchinson 1927
Anisops sardeus	Anisops	Notonectidae	7.55	0.31			7.29	0.25			Chanu et al. 2020
Anisops sardeus	Anisops	Notonectidae			7.5	8.4			7.3	7.5	Basu et al. 2018
Anisops sardeus	Anisops	Notonectidae	8.9				8.9				Berchi 2011
Anisops sardeus	Anisops	Notonectidae			9	10.5			7.75	8.75	Kirkaldy 1904
Anisops semita	Anisops	Notonectidae			4.2	4.5			4.1	4.5	Brooks 1951
Anisops sikoroensis	Anisops	Notonectidae	10.5				10				Brooks 1951
Anisops stali	Anisops	Notonectidae			9	10.6			8.5	10.2	Brooks 1951
Anisops stali	Anisops	Notonectidae			10.2	11.5			11	12.5	Lansbury 1991
Anisops dostini	Anisops	Notonectidae			7.1	7.3			6.9	7	Lansbury 1991
Anisops tahitiensis	Anisops	Notonectidae			5.1	5.5			5.1	5.5	Brooks 1951
Anisops tahitiensis	Anisops	Notonectidae			5.1	6			5.1	6.3	Nieser 2004
Anisops tasmaniaensis	Anisops	Notonectidae			7.5	7.9			7.8	7.9	Brooks 1951
Anisops thienemanni	Anisops	Notonectidae			6	7.2			6	6.9	Brooks 1951
Anisops thienemanni	Anisops	Notonectidae			6.9	7.2			6.75	7.5	Lansbury 1969
Anisops thienemanni	Anisops	Notonectidae			6.7	7.8			6.8	7.7	Lansbury 1975
Anisops thienemanni	Anisops	Notonectidae			6.97	7.5			7.13	7.8	Lansbury 1995b
Anisops tuberculata	Anisops	Notonectidae			5.5	6			5.4	6.6	Brooks 1951
Anisops varia	Anisops	Notonectidae			6	6.2			6	6.6	Brooks 1951
Anisops varia	Anisops	Notonectidae			6	7			6.5	7.5	Hutchinson 1927
Anisops varia	Anisops	Notonectidae			6	6.2			6	6.6	Truxal 1990
Anisops vitrea	Anisops	Notonectidae			4.5	5.1			4.5	5.1	Brooks 1951
Anisops wakefieldi	Anisops	Notonectidae	7.5						8.1	8.4	Brooks 1951
Anisops waltairensis	Anisops	Notonectidae			4.5	4.7			4.8	5.1	Brooks 1951
Anisops windi	Anisops	Notonectidae			5.2	5.4	4.8				Brooks 1951
Anisops yanoi	Anisops	Notonectidae			7.3	7.5			6.8	7.2	Kai Yano 1981
Aphelocheirus apicalis (b)	Aphelocheirus	Aphelocheiridae			7.1	7.2	7.3				Tran & Nguyen 2016
Aphelocheirus ashlocki (m)	Aphelocheirus	Aphelocheiridae			8.8	9			9	9.3	Zettel 2001
Aphelocheirus asiaticus (m)	Aphelocheirus	Aphelocheiridae	3.53				3.61				Polhemus & Polhemus 1988
Aphelocheirus asiaticus (m)	Aphelocheirus	Aphelocheiridae			3.64	3.72			3.78	3.89	Hoberlandt & Stys 1977
Aphelocheirus australicus (b)	Aphelocheirus	Aphelocheiridae	7.78				7.97				Polhemus & Polhemus 1988
Aphelocheirus australicus (m)	Aphelocheirus	Aphelocheiridae	8.16				8.45				Polhemus & Polhemus 1988
Aphelocheirus baguio (b)	Aphelocheirus	Aphelocheiridae	9.12						9.4	10	Polhemus & Polhemus 1988, Zettel 1999
Aphelocheirus bengkulu (b)	Aphelocheirus	Aphelocheiridae	6.72				7.13				Polhemus 1994
Aphelocheirus boukali (b)	Aphelocheirus	Aphelocheiridae	9.8				9.8				Zettel 2000
Aphelocheirus brevirostris (b)	Aphelocheirus	Aphelocheiridae	4.17				4.52				Polhemus & Polhemus 1988
Aphelocheirus brevirostris (m)	Aphelocheirus	Aphelocheiridae	4.24				4.54				Polhemus & Polhemus 1988
Aphelocheirus brunneus (m)	Aphelocheirus	Aphelocheiridae	7.7				8				Guo-Qing Liu & Le-Yi Zheng 2000
Aphelocheirus celebensis (b)	Aphelocheirus	Aphelocheiridae	9.02				8.83				Polhemus & Polhemus 1988
Aphelocheirus clivicolus (b)	Aphelocheirus	Aphelocheiridae	4.44				4.54				Polhemus & Polhemus 1988
Aphelocheirus clivicolus (m)	Aphelocheirus	Aphelocheiridae	4.38				4.25				Polhemus 1979
Aphelocheirus dudgeoni (b)	Aphelocheirus	Aphelocheiridae	7.25				7.55				Polhemus & Polhemus 1988
Aphelocheirus ellipsoideus (m)	Aphelocheirus	Aphelocheiridae	7.9		7.8	8.1	7.5		7.1	7.7	Tong-Yin Xie & Guo-Qing Liu 2015
Aphelocheirus fang (b)	Aphelocheirus	Aphelocheiridae	8.33				8.82				Polhemus & Polhemus 1988
Aphelocheirus fang (m)	Aphelocheirus	Aphelocheiridae	8.3				9.3				Polhemus & Polhemus 1988
Aphelocheirus femoratus (b)	Aphelocheirus	Aphelocheiridae	7.78				7.44				Polhemus & Polhemus 1988
Aphelocheirus femoratus (m)	Aphelocheirus	Aphelocheiridae	7.2				7.1				Polhemus & Polhemus 1988
Aphelocheirus flavinotatus (b)	Aphelocheirus	Aphelocheiridae			7.9	8.7			8.9	9.1	Tran & Nguyen 2016
Aphelocheirus freitagi (b)	Aphelocheirus	Aphelocheiridae			8.6	9.1			8.7	9	Zettel, Pangantihon 2010
Aphelocheirus gapudi (m)	Aphelocheirus	Aphelocheiridae			8.2	8.4			8.3	8.9	Zettel 2003
Aphelocheirus geros (mi)	Aphelocheirus	Aphelocheiridae			9.9	10.5			9.5	10.2	Nieser, Chen 1996
Aphelocheirus grik (b)	Aphelocheirus	Aphelocheiridae	7.2				7.68				Polhemus & Polhemus 1988
Aphelocheirus grik (m)	Aphelocheirus	Aphelocheiridae	8.26				7.93				Polhemus & Polhemus 1988
Aphelocheirus gularis (b)	Aphelocheirus	Aphelocheiridae			6.7	7			6.6	7.5	Zettel, Tran 2009
Aphelocheirus gusenleitneri (b)	Aphelocheirus	Aphelocheiridae			7.3	7.7			7.5	7.9	Zettel 2009a
Aphelocheirus gusenleitneri (m)	Aphelocheirus	Aphelocheiridae			7.4	7.8			7.7	8.1	Zettel 2009a
Aphelocheirus hainanensis (b)	Aphelocheirus	Aphelocheiridae			7.3	7.4			7.5	7.9	Zettel 1988
Aphelocheirus inops (b)	Aphelocheirus	Aphelocheiridae	6.91				7				Polhemus & Polhemus 1988
Aphelocheirus inops (b)	Aphelocheirus	Aphelocheiridae			6.9	7.9	8.2				Zettel, Tran 2009
Aphelocheirus ipsoideus (b)	Aphelocheirus	Aphelocheiridae	7.3		7	8.2	8.1		6.9	8.5	Tong-Yin Xie & Guo-Qing Liu 2015
Aphelocheirus jendeki (m)	Aphelocheirus	Aphelocheiridae	8.5				8.5				Zettel 2001
Aphelocheirus karen (b)	Aphelocheirus	Aphelocheiridae			8.96	9.63			8.68	8.92	Sites, Zettel 2005
Aphelocheirus kaygieyess (b)	Aphelocheirus	Aphelocheiridae	7.84				8.16				Sites et al. 2011
Aphelocheirus kelabitensis (b)	Aphelocheirus	Aphelocheiridae			6.9	7.7			7.5	7.9	Zettel 1993
Aphelocheirus kinabalu (b)	Aphelocheirus	Aphelocheiridae	8.64				8.74				Polhemus & Polhemus 1988
Aphelocheirus kinabalu (m)	Aphelocheirus	Aphelocheiridae	9.02				8.83				Polhemus & Polhemus 1988
Aphelocheirus kra (m)	Aphelocheirus	Aphelocheiridae	9.19		8.96	9.54	9.35		9.05	9.71	Sites 2005
Aphelocheirus lahu (b)	Aphelocheirus	Aphelocheiridae	6.96				7.35				Polhemus & Polhemus 1988
Aphelocheirus lahu (b)	Aphelocheirus	Aphelocheiridae			6.5	8.9			7.4	9.2	Tran & Nguyen 2016
Aphelocheirus lahu (m)	Aphelocheirus	Aphelocheiridae	7.9				8.2				Tran & Nguyen 2016
Aphelocheirus lao (m)	Aphelocheirus	Aphelocheiridae	7.01				7.87				Polhemus & Polhemus 1988
Aphelocheirus longlingensis (m)	Aphelocheirus	Aphelocheiridae			9.01	9.73	9.38				Tong-Yin Xie & Guo-Qing Liu 2014
Aphelocheirus lorelindu (b)	Aphelocheirus	Aphelocheiridae	10.08				9.98				Polhemus & Polhemus 1988
Aphelocheirus maehongsonus (b)	Aphelocheirus	Aphelocheiridae			7.51	7.8			7.22	7.47	Sites, Zettel 2005
Aphelocheirus malayanus (b)	Aphelocheirus	Aphelocheiridae	9.12				8.92				Polhemus & Polhemus 1988
Aphelocheirus malayanus (m)	Aphelocheirus	Aphelocheiridae	10.08				8.83				Polhemus & Polhemus 1988
Aphelocheirus malayensis (m)	Aphelocheirus	Aphelocheiridae			4.02	4.25			4.09	4.36	Zettel, Papacek 2006
Aphelocheirus menglaensis (b)	Aphelocheirus	Aphelocheiridae	9.1		8.9	9.9	8.7				Tong-Yin Xie & Guo-Qing Liu 2015
Aphelocheirus minor (b)	Aphelocheirus	Aphelocheiridae	6.53				6.82				Polhemus & Polhemus 1988
Aphelocheirus minor (m)	Aphelocheirus	Aphelocheiridae	6.62				7.01				Polhemus & Polhemus 1988
Aphelocheirus monthathanus (b)	Aphelocheirus	Aphelocheiridae	7.91		7.47	8.05	7.97		7.55	8.22	Sites, Zettel 2005
Aphelocheirus monthathanus (m)	Aphelocheirus	Aphelocheiridae	8.04		7.72	8.47	8.34		7.88	8.63	Sites, Zettel 2005
Aphelocheirus motuoensis (m)	Aphelocheirus	Aphelocheiridae			10.11	10.49			10.61	11.02	Tong-Yin Xie & Guo-Qing Liu 2014
Aphelocheirus murcius (mi)	Aphelocheirus	Aphelocheiridae			8.2	8.6			8.1	9.1	Nieser & Millán 1989
Aphelocheirus narumonae (b)	Aphelocheirus	Aphelocheiridae			3.54	3.6			3.69	3.74	Zettel, Kaewpawika Rattanachan 2020
Aphelocheirus nathani (b)	Aphelocheirus	Aphelocheiridae	8.82				9.31				Polhemus & Polhemus 1988
Aphelocheirus nepalensis (b)	Aphelocheirus	Aphelocheiridae			7.1	7.7			7.8	8	Zettel 1988
Aphelocheirus occidentalis (mi)	Aphelocheirus	Aphelocheiridae			9.3	9.7			9.2	9.8	Nieser & Millán 1989
Aphelocheirus palawanensis (b)	Aphelocheirus	Aphelocheiridae	6.43				7.01				Polhemus & Polhemus 1988
Aphelocheirus pallens (m)	Aphelocheirus	Aphelocheiridae	7.68				7.78				Polhemus & Polhemus 1988
Aphelocheirus pemae (b)	Aphelocheirus	Aphelocheiridae			8.51	8.59			8.95	9	Millán et al. 2016
Aphelocheirus petersi (b)	Aphelocheirus	Aphelocheiridae	6.86				6.66				Polhemus & Polhemus 1988
Aphelocheirus philippinensis (b)	Aphelocheirus	Aphelocheiridae	7.97				8.64				Polhemus & Polhemus 1988
Aphelocheirus pradhanae (b)	Aphelocheirus	Aphelocheiridae			7.8	8.2			8.2	8.8	Zettel 1988
Aphelocheirus pygmaeus (m)	Aphelocheirus	Aphelocheiridae	3.48				3.94				Polhemus & Polhemus 1988
Aphelocheirus robustus (b)	Aphelocheirus	Aphelocheiridae			9.8	10.5			9.5	10.1	Nieser, Chen 1991
Aphelocheirus sculpturatus (b)	Aphelocheirus	Aphelocheiridae	10.27				9.79				Polhemus & Polhemus 1988
Aphelocheirus sculpturatus (m)	Aphelocheirus	Aphelocheiridae	10.29				10.93				Polhemus & Polhemus 1988
Aphelocheirus similaris (m)	Aphelocheirus	Aphelocheiridae	11.27				11.47				Polhemus & Polhemus 1988
Aphelocheirus siriphumus (b)	Aphelocheirus	Aphelocheiridae			9.96	10.29	10.29				Sites 2005
Aphelocheirus starmuehlneri (b)	Aphelocheirus	Aphelocheiridae	9.7						8.4	9.6	Zettel 2009b
Aphelocheirus tesselatus (b)	Aphelocheirus	Aphelocheiridae	8.45		7.64	8.8	8.42		7.8	8.71	Sites 2005
Aphelocheirus tesselatus (m)	Aphelocheirus	Aphelocheiridae	8.69		8.63	8.8	8.62		8.47	8.96	Sites 2005
Aphelocheirus thai (b)	Aphelocheirus	Aphelocheiridae	7.35				7.3				Polhemus & Polhemus 1988
Aphelocheirus thirumalaii (b)	Aphelocheirus	Aphelocheiridae			7	7.7			7	7.5	Srimoyee Basu et al. 2013
Aphelocheirus tuberculipes (b)	Aphelocheirus	Aphelocheiridae			7.8	8			7.4	7.9	Zettel, Tran 2009
Aphelocheirus uichancoi (b)	Aphelocheirus	Aphelocheiridae	9.79				9.84				Polhemus & Polhemus 1988
Aphelocheirus uichancoi (m)	Aphelocheirus	Aphelocheiridae	9.98				9.79				Polhemus & Polhemus 1988
Aphelocheirus venus (b)	Aphelocheirus	Aphelocheiridae			9.9	10.7			9.6	10.6	Zettel 1999
Aphelocheirus zamboanga (b)	Aphelocheirus	Aphelocheiridae	7.58				7.82				Polhemus & Polhemus 1988
Aphelocheirus zamboanga (b)	Aphelocheirus	Aphelocheiridae			7.6	8.2			8.1	8.3	Zettel 1988
Aphelocheirus zamboanga (m)	Aphelocheirus	Aphelocheiridae	8.13				8.01				Polhemus & Polhemus 1988
Aphelonecta gavini	Aphelonecta	Notonectidae			6.2	6.9			6.3	6.9	Nieser 2004
Arctocorisa abdominalis	Arctocorisa	Corixidae	8.94366	0.0995925			9.57746	0.199185			unpublished
Arctocorisa laevigata	Arctocorisa	Corixidae	10.0704	0.0995925			10.6338	0.784192			unpublished
Asthenocoris australis (b)	Asthenocoris	Naucoridae			6.3	7.8			6.5	7.7	Zettel et al. 1999
Asthenocoris australis (m)	Asthenocoris	Naucoridae			6.75	7.6			6.8	7.7	Zettel et al. 1999
Asthenocoris luzonensis leyticus (b)	Asthenocoris	Naucoridae			7.1	7.8			7.4	8.1	Zettel et al. 1999
Asthenocoris luzonensis leyticus (m)	Asthenocoris	Naucoridae			7.4	7.7			7.8	8.1	Zettel et al. 1999
Asthenocoris luzonensis luzonensis (b)	Asthenocoris	Naucoridae			5.9	7.6			6	7.55	Zettel et al. 1999
Asthenocoris luzonensis luzonensis (m)	Asthenocoris	Naucoridae			6.9	7.6			7.3	7.8	Zettel et al. 1999
Asthenocoris luzonensis paradisianus (b)	Asthenocoris	Naucoridae			7.1	7.7			7.2	7.9	Zettel et al. 1999
Asthenocoris luzonensis paradisianus (m)	Asthenocoris	Naucoridae	7.8						7.6	7.7	Zettel et al. 1999
Asthenocoris medius medius (b)	Asthenocoris	Naucoridae			6.8	7.3			7	7.8	Zettel et al. 1999
Asthenocoris medius samarensis (b)	Asthenocoris	Naucoridae			6.3	6.7			6.75	7	Zettel et al. 1999
Asthenocoris montanus (b)	Asthenocoris	Naucoridae			7.8	8.4			7.8	8.95	Zettel et al. 1999
Asthenocoris montanus (m)	Asthenocoris	Naucoridae			7.7	9			8	9.2	Zettel et al. 1999
Belostoma amazonum	Belostoma	Belostomatidae			13	15			14.5	16	Estévez, Polhemus 2001
Belostoma angustum	Belostoma	Belostomatidae			21	23.5			21.5	24.5	Lauck 1964
Belostoma anurum	Belostoma	Belostomatidae			27.5	33			30.5	32.5	Lauck 1962
Belostoma anurum	Belostoma	Belostomatidae			29.4	35.2			30	33	Ribeiro 2007
Belostoma apache	Belostoma	Belostomatidae			15	17.2	17.5				De Carlo 1960
Belostoma asiaticum	Belostoma	Belostomatidae			26.5	27.5			25	27.5	Lauck 1962
Belostoma aurivillianum	Belostoma	Belostomatidae			32	36			35.5	37.5	Lauck 1963
Belostoma aurivillianum	Belostoma	Belostomatidae			32	36.9			35.2	37.6	Ribeiro 2007
Belostoma aztecum	Belostoma	Belostomatidae			10	13.8			11.9	13.9	Lauck 1959
Belostoma aztecum	Belostoma	Belostomatidae			12	13			12	14	Ribeiro & Estévez 2009
Belostoma bachmanni	Belostoma	Belostomatidae			19.5	20.5			19	20	Stefanello et al. 2021
Belostoma bakeri	Belostoma	Belostomatidae			15.5	21			16.5	21.5	Lauck 1964
Belostoma bergi	Belostoma	Belostomatidae			21	24			20	23	Lauck 1964
Belostoma bergi	Belostoma	Belostomatidae			21.5	26.2			22	24.5	Ribeiro 2007
Belostoma bicavum	Belostoma	Belostomatidae			19	20			19	20	Nieser 1975
Belostoma bicavum	Belostoma	Belostomatidae			19.5	20.5			19	20	Lauck 1964
Belostoma bifoveolatum	Belostoma	Belostomatidae	21.2	1.2			21.7	1.2			Shin-ya Ohba et al. 2019
Belostoma bifoveolatum	Belostoma	Belostomatidae			19	23.8			21	26	Lauck 1964
Belostoma bordoni	Belostoma	Belostomatidae			36.8	40	38.2				De Carlo 1966
Belostoma bosqi	Belostoma	Belostomatidae			20.5	21.5			20.5	22	Lauck 1964
Belostoma bosqi	Belostoma	Belostomatidae			20.4	25.3			19.2	24.4	Ribeiro 2007
Belostoma candidulum	Belostoma	Belostomatidae			16.5	19.1			15.8	18.7	Ribeiro 2007
Belostoma candidulum	Belostoma	Belostomatidae	18				18				Ribeiro & Estévez 2009
Belostoma carajaensis	Belostoma	Belostomatidae	15.6						16.1	17.5	Ribeiro & Estévez 2009
Belostoma columbiae	Belostoma	Belostomatidae			29.4	36			35	37	Ribeiro et al. 2017
Belostoma columbiae	Belostoma	Belostomatidae	35				33.5				Lauck 1962
Belostoma confusum	Belostoma	Belostomatidae			16.5	20			16	21.5	Lauck 1959
Belostoma costalimai	Belostoma	Belostomatidae			23	26.5			22	25.5	Lauck 1964
Belostoma costalimai	Belostoma	Belostomatidae			21.3	25.6			22.4	27.5	Ribeiro 2007
Belostoma cummingsi	Belostoma	Belostomatidae			34.5	35			35	35.5	Lauck 1962
Belostoma cummingsi	Belostoma	Belostomatidae			33.3	37.5			33.5	40.8	Ribeiro 2007
Belostoma dentatum	Belostoma	Belostomatidae	36.6	6.2			36.9	5.4			Shin-ya Ohba et al. 2019
Belostoma dentatum	Belostoma	Belostomatidae			43	49			42	45	Nieser 1975
Belostoma dentatum	Belostoma	Belostomatidae			44.8	50.2			42.5	46.7	Ribeiro 2007
Belostoma denticolle	Belostoma	Belostomatidae	13.8	0.4			14.2	0.2			Nieser 1975
Belostoma denticolle	Belostoma	Belostomatidae			12	14			12	14	Estévez, Polhemus 2001
Belostoma dilatatum	Belostoma	Belostomatidae			42	46			41.5	52	Lauck 1963
Belostoma dilatatum	Belostoma	Belostomatidae			40.4	49			44.5	51.4	Ribeiro 2007
Belostoma discretum	Belostoma	Belostomatidae			24	26.5			24	27	Lauck 1963
Belostoma discretum	Belostoma	Belostomatidae			22.5	27.2			23.6	27	Ribeiro 2007
Belostoma doesburgi	Belostoma	Belostomatidae			39	40			38	40	De Carlo 1966
Belostoma elegans	Belostoma	Belostomatidae			20	22			20	23	Lauck 1964
Belostoma ellipticum	Belostoma	Belostomatidae			31.5	41.5			31.5	41	Lauck 1962
Belostoma elongatum	Belostoma	Belostomatidae			35	38			35.5	38.5	Lauck 1962
Belostoma elongatum	Belostoma	Belostomatidae			33.3	38.4			36.7	40.9	Ribeiro 2007
Belostoma estevezae	Belostoma	Belostomatidae	11.8				11.8				Ribeiro & Alecrim 2008
Belostoma eudoguianae	Belostoma	Belostomatidae			29	30			30	32	Roback & Nieser 1974
Belostoma eudoguianae	Belostoma	Belostomatidae			27.6	35			30	32	Ribeiro et al. 2017
Belostoma fittkaui	Belostoma	Belostomatidae			28.4	34			28.7	32.4	Stefanello 2021
Belostoma flumineum	Belostoma	Belostomatidae	21.1	2.8			21.7	2.4			Shin-ya Ohba et al. 2019
Belostoma foveolatum	Belostoma	Belostomatidae			40.25	44.9			38	39	Nieser 1975, Ribeiro 2000
Belostoma foveolatum	Belostoma	Belostomatidae			40.25	44.9			36.8	45.5	Ribeiro 2007
Belostoma gestroi	Belostoma	Belostomatidae			39	45			40	45	Lauck 1963
Belostoma gestroi	Belostoma	Belostomatidae			39.4	43.7			40.4	45.3	Ribeiro 2004
Belostoma grandicollum	Belostoma	Belostomatidae	28.9				30.1				Lauck 1963
Belostoma guianae	Belostoma	Belostomatidae	30	1			32	2			Nieser 1975
Belostoma guianae	Belostoma	Belostomatidae			29.5	35.5			31	35	Lauck 1962
Belostoma harrisi	Belostoma	Belostomatidae	41	1			42	1			Nieser 1975
Belostoma harrisi	Belostoma	Belostomatidae			37	41.5			37.5	41.5	Lauck 1962
Belostoma hirsutum	Belostoma	Belostomatidae			25	28	25.5				Roback & Nieser 1974
Belostoma horvathi	Belostoma	Belostomatidae			16.5	18.5			14.2	18.5	Ribeiro 2007
Belostoma horvathi	Belostoma	Belostomatidae			18	19			17	19	Ribeiro & Estévez 2009
Belostoma husseyi	Belostoma	Belostomatidae			16.5	16.8			16.5	17.5	De Carlo 1960
Belostoma inusitatum	Belostoma	Belostomatidae	26				25				Stefanello & Rodrigues 2021
Belostoma lanemeloi	Belostoma	Belostomatidae	14.4				13.7				Ribeiro & Ferrari 2023
Belostoma lariversi	Belostoma	Belostomatidae			15	16			15.7	16.5	De Carlo 1960
Belostoma lariversi	Belostoma	Belostomatidae			15	17			15	17	Estévez & Polhemus 2007
Belostoma loprettoae	Belostoma	Belostomatidae	11				11				Estévez & de Reyes 2003
Belostoma lumineum	Belostoma	Belostomatidae			19.5	23.5			18.5	24.8	Lauck 1964
Belostoma lutarium	Belostoma	Belostomatidae			18.5	27.5			19.5	26	Lauck 1964
Belostoma malkini	Belostoma	Belostomatidae			39	42			39	41	Nieser 1975
Belostoma malkini	Belostoma	Belostomatidae			40	44			41	45	Lauck 1962
Belostoma martinezi	Belostoma	Belostomatidae			21.5	22			21	23.5	Lauck 1964
Belostoma micantulum	Belostoma	Belostomatidae	11.3	0.4			11.3	0.4			Nieser 1975
Belostoma micantulum	Belostoma	Belostomatidae			10.4	13.3			11.4	12.4	Ribeiro 2007
Belostoma micantulum	Belostoma	Belostomatidae			10.8	13.7			10.7	15.1	Estévez & Polhemus 2007
Belostoma minor	Belostoma	Belostomatidae			18.2	21.1			18.5	21	Lauck 1964
Belostoma minusculum	Belostoma	Belostomatidae			12.3	14			11.5	14	Estévez & Polhemus 2007
Belostoma nessimiani	Belostoma	Belostomatidae			10.1	10.8			10.7	11.5	Ribeiro & Alecrim 2008
Belostoma nicaem	Belostoma	Belostomatidae			11.8	13.1			11.4	13.7	Estévez & Polhemus 2007
Belostoma nieseri	Belostoma	Belostomatidae	13.5				13.5				Ribeiro & Ferrari 2023
Belostoma orbiculatum	Belostoma	Belostomatidae			13.4	14.6			13.55	14.7	Estévez, Polhemus 2001
Belostoma oxyurum	Belostoma	Belostomatidae			15	18			15	18	Ribeiro & Estévez 2009
Belostoma parvum	Belostoma	Belostomatidae			9.5	10.7			9.6	11.1	Estévez & Polhemus 2007
Belostoma peruvianum	Belostoma	Belostomatidae	46				50				De Carlo 1966
Belostoma planum	Belostoma	Belostomatidae	34				35				Lauck 1963
Belostoma plebejum	Belostoma	Belostomatidae	12.3	1.5			12.6	1.5			Shin-ya Ohba et al. 2019
Belostoma plebejum	Belostoma	Belostomatidae			13.6	16			13.7	16.9	Ribeiro 2007
Belostoma plebejum	Belostoma	Belostomatidae			14.2	15.9			13.7	16.2	Estévez & Polhemus 2007
Belostoma porteri	Belostoma	Belostomatidae			37.5	43.5			39	41	Lauck 1962
Belostoma pygmeum	Belostoma	Belostomatidae			10	13			10	13	Nieser 1975
Belostoma pygmeum	Belostoma	Belostomatidae			10.5	12			10.5	13	Estévez & Polhemus 2007
Belostoma retusum	Belostoma	Belostomatidae			11	12			11.5	12	Estévez, Polhemus 2001
Belostoma ribeiroi	Belostoma	Belostomatidae			27.5	31.1			28	32.5	Lauck 1963
Belostoma ribeiroi	Belostoma	Belostomatidae			26	32.3			27.8	31.2	Ribeiro 2007
Belostoma sanctulum	Belostoma	Belostomatidae			14.4	16.8	18.6				Ribeiro 2007
Belostoma sanctulum	Belostoma	Belostomatidae			14	19			14	19	Heckman 2021
Belostoma saratogae	Belostoma	Belostomatidae	18				18.5				Menke 1958
Belostoma sattleri	Belostoma	Belostomatidae	40				42				De Carlo 1966
Belostoma sayagoi	Belostoma	Belostomatidae			23.5	26.7			24.2	26.8	Stefanello 2021
Belostoma stollii	Belostoma	Belostomatidae	37	2			39	3			Nieser 1975
Belostoma stollii	Belostoma	Belostomatidae			34.8	37.2			35	37.2	Lauck 1963
Belostoma stollii	Belostoma	Belostomatidae			31.7	37.5			34.8	39.4	Ribeiro 2007
Belostoma subspinosum	Belostoma	Belostomatidae			27.5	35			30.5	35	Ribeiro et al. 2017
Belostoma subspinosum	Belostoma	Belostomatidae			29	35			30.5	35	Lauck 1962
Belostoma subspinosum	Belostoma	Belostomatidae			27.5	31.5			26	31.5	Lauck 1962
Belostoma testaceopallidum	Belostoma	Belostomatidae	29.9	2.4			30.9	2			Shin-ya Ohba et al. 2019
Belostoma testaceopallidum	Belostoma	Belostomatidae			29.7	34.1			26.6	33.5	Ribeiro 2007
Belostoma testaceum	Belostoma	Belostomatidae			15.5	20			17	19	Lauck 1964
Belostoma thomasi	Belostoma	Belostomatidae			16.5	20			18.5	20.5	Lauck 1959
Belostoma triangulum	Belostoma	Belostomatidae			19.5	23			19.5	22.5	Lauck 1964
Belostoma venezuelae	Belostoma	Belostomatidae			27	31.5			28	31.5	Lauck 1962
Buenoa absidata	Buenoa	Notonectidae			5.85	6.56			5.78	6.95	Truxal 1953
Buenoa albida	Buenoa	Notonectidae	6.005	0.224			6.88	0.323			Nieser 1967
Buenoa albida	Buenoa	Notonectidae	5.86	0.156			6.54	0.262			Nieser 1967
Buenoa albida	Buenoa	Notonectidae	5.8	0.278			5.96	0.406			Nieser 1967
Buenoa albida	Buenoa	Notonectidae	5.99	0.148			6.5	0.164			Nieser 1967
Buenoa albida	Buenoa	Notonectidae			5.85	6.04			5.85	6.5	Truxal 1953
Buenoa alterna	Buenoa	Notonectidae			5.65	5.98			6.3	6.76	Truxal 1953
Buenoa amazona (b)	Buenoa	Notonectidae	5.9						5.5	5.7	Padilla-Gill 2003
Buenoa amnigenoidea	Buenoa	Notonectidae	5.22		5.12	5.31	5.34		4.42	5.3	Nieser 1970
Buenoa amnigenopsis	Buenoa	Notonectidae			5.1	5.4			5.3	5.5	Heckman 2021
Buenoa amnigenopsis (b)	Buenoa	Notonectidae	4.8	0.1			4.9	0.1			Nieser 1975
Buenoa amnigenopsis (m)	Buenoa	Notonectidae	5	0.1			5.1	0.1			Nieser 1975
Buenoa amnigenus	Buenoa	Notonectidae			4.77	5.39			4.81	5.85	Truxal 1953
Buenoa amnigenus (b)	Buenoa	Notonectidae	5.1		5	5.2	5.6		5.3	5.9	Nieser 1975
Buenoa amnigenus (m)	Buenoa	Notonectidae	5.3	0.1			5.6	0.2			Nieser 1975
Buenoa anomala (m)	Buenoa	Notonectidae			7.7	8.1			7.3	8.1	Padilla-Gill 2010b
Buenoa antigone	Buenoa	Notonectidae			7.8	8.97			8.25	9.75	Truxal 1953
Buenoa antigone antigone	Buenoa	Notonectidae	7.7	0.356			8.08	0.33			Nieser 1967
Buenoa antigone antigone	Buenoa	Notonectidae	8.26	0.206			8.34	0.331			Nieser 1967
Buenoa antigone antigone	Buenoa	Notonectidae	7.39	0.278			7.93	0.323			Nieser 1967
Buenoa antigone antigone	Buenoa	Notonectidae	7.6	0.27			8.1	0.307			Nieser 1967
Buenoa antigone antigone	Buenoa	Notonectidae	7.8	0.232			8.58	0.234			Nieser 1968
Buenoa antigone antigone	Buenoa	Notonectidae			7.8	7.99			8.25	8.51	Truxal 1953
Buenoa antigone carinata	Buenoa	Notonectidae			7.94	8.97			8.77	9.75	Truxal 1953
Buenoa arida	Buenoa	Notonectidae			5.33	5.91			5.95	7.41	Truxal 1953
Buenoa arizonis	Buenoa	Notonectidae			8.5	9			8	8.9	Bare 1931
Buenoa arizonis	Buenoa	Notonectidae			8.45	8.8			8.45	8.83	Truxal 1953
Buenoa artafrons	Buenoa	Notonectidae			5.2	5.88			5.29	5.98	Truxal 1953
Buenoa assimilis	Buenoa	Notonectidae			6	7.5			7.5	8	Kirkaldy 1904
Buenoa burtsa (m)	Buenoa	Notonectidae	8.26						8.1	8.4	Padilla-Gill 2010b
Buenoa communis	Buenoa	Notonectidae	6	0.2			6.5	0.2			Nieser 1975
Buenoa communis	Buenoa	Notonectidae	6		5.55	6.63	6.55		5.76	7.3	Nieser 1968
Buenoa communis	Buenoa	Notonectidae			5.39	6.04			5.91	6.5	Truxal 1953
Buenoa confusa	Buenoa	Notonectidae			4.16	5.78			4.29	7	Truxal 1953
Buenoa crassipes	Buenoa	Notonectidae			7.15	7.67			7.28	8.12	Truxal 1953
Buenoa cucunubensis	Buenoa	Notonectidae			5.5	6.8			5.7	7.3	Padilla-Gill 2002
Buenoa cucunubensís	Buenoa	Notonectidae			5.5	6.8			5.7	7.3	Padilla-Gil & Nieser 1992
Buenoa dactylis (b)	Buenoa	Notonectidae	7.2				7.7				Padilla-Gill 2010b
Buenoa dactylis (m)	Buenoa	Notonectidae	8				8.4				Padilla-Gill 2010b
Buenoa deplanatylus (m)	Buenoa	Notonectidae			5.04	5.4	5.5				Barbosa & Nessimian 2013
Buenoa dilaticrus	Buenoa	Notonectidae			6.2	6.6	6.75				Barbosa et al. 2010b
Buenoa doesburgi	Buenoa	Notonectidae	5.93		5.8	6.1	6.12		6.02	6.29	Nieser 1968
Buenoa doris	Buenoa	Notonectidae			8.5	9			8	9.5	Kirkaldy 1904
Buenoa fasciata	Buenoa	Notonectidae	4.88		4.8	5	5				Nieser 1970
Buenoa fasciata	Buenoa	Notonectidae	5	0.1					5	5.5	Nieser 1975
Buenoa femoralis	Buenoa	Notonectidae			8.32	8.64			8.72	8.9	Truxal 1953
Buenoa fittkaui	Buenoa	Notonectidae	5.97		5.92	6	6		5.9	6.1	Nieser 1970
Buenoa fittkaui	Buenoa	Notonectidae			5.9	6			5.9	6.1	Heckman 2021
Buenoa funensis	Buenoa	Notonectidae	8.5				10.26				Padilla-Gill 2010a
Buenoa fuscipennis	Buenoa	Notonectidae			6.82	7.21			7.02	7.28	Truxal 1953
Buenoa gracilis	Buenoa	Notonectidae			5.3	6.1			5.8	6.1	Padilla-Gil & Nieser 1992
Buenoa gracilis	Buenoa	Notonectidae	5.83	0.158			5.94	0.237			Nieser 1967
Buenoa gracilis	Buenoa	Notonectidae	5.76	0.206			5.96	0.218			Nieser 1967
Buenoa gracilis	Buenoa	Notonectidae	5.86	0.132			5.91	0.177			Nieser 1967
Buenoa gracilis	Buenoa	Notonectidae			5.39	6.04			5.52	6.11	Truxal 1953
Buenoa hungerfordi	Buenoa	Notonectidae			10.01	10.79			9.94	10.2	Truxal 1953
Buenoa hyperion	Buenoa	Notonectidae			6	7			7	8	Kirkaldy 1904
Buenoa ida	Buenoa	Notonectidae			9.16	9.62			9.29	9.94	Truxal 1953
Buenoa incompta	Buenoa	Notonectidae	5.2	0.1			5.4	0.1			Nieser 1975
Buenoa incompta	Buenoa	Notonectidae	5.18	0.104			5.41	0.108			Nieser 1968
Buenoa incompta	Buenoa	Notonectidae			5	5.2			5.39	5.78	Truxal 1953
Buenoa konta (b)	Buenoa	Notonectidae			3.9	4.25			4.25	4.6	Nieser & Pelli 1994
Buenoa limnocastoris	Buenoa	Notonectidae			4.77	6.17			5	6.37	Truxal 1953
Buenoa machrisi	Buenoa	Notonectidae			8.8	8.95			8.3	8.9	Truxal 1957
Buenoa macrophthalma	Buenoa	Notonectidae			8.51	10.85			9.1	9.75	Truxal 1953
Buenoa macrotibialis	Buenoa	Notonectidae			5.85	6.5			5.91	7	Truxal 1953
Buenoa macrotrichia	Buenoa	Notonectidae			5.52	5.85			5.59	6.37	Truxal 1953
Buenoa margaritacea	Buenoa	Notonectidae			6.01	7.36			6.63	8.25	Truxal 1953
Buenoa marki	Buenoa	Notonectidae			5	5.5			4.9	5.7	Reichart 1971
Buenoa mutabilis	Buenoa	Notonectidae			5.2	5.98			5.65	6.3	Truxal 1953
Buenoa nieseri (b)	Buenoa	Notonectidae			6.7	7.5	7.15				Padilla-Gill 2003
Buenoa nitida	Buenoa	Notonectidae			6.17	6.82			6.5	7.02	Truxal 1953
Buenoa nitida (d)	Buenoa	Notonectidae	5.9	0.1			6	0.1			Nieser 1975
Buenoa nitida (l)	Buenoa	Notonectidae	5.5	0.2			5.7	0.2			Nieser 1975
Buenoa oculata	Buenoa	Notonectidae			4.74	5.13			4.81	5.33	Truxal 1953
Buenoa oina (m)	Buenoa	Notonectidae	5.9						5.9	6.2	Nieser & Pelli 1994
Buenoa omani	Buenoa	Notonectidae			5.72	6.56			6.17	6.69	Truxal 1953
Buenoa oreia (b)	Buenoa	Notonectidae	9.59	0.26	9.2	9.9	9.4	0.43	8.7	9.9	Nieser et al. 1997
Buenoa oreia (m)	Buenoa	Notonectidae	9.6				9.25	0.15	9.1	9.45	Nieser et al. 1997
Buenoa pallens	Buenoa	Notonectidae			5.52	6.89			5.98	7.15	Truxal 1953
Buenoa pallipes	Buenoa	Notonectidae	5.4	0.2			5.7	0.2			Nieser 1975
Buenoa pallipes	Buenoa	Notonectidae			5.3	7.3			5.4	7.6	Padilla-Gil & Nieser 1992
Buenoa pallipes	Buenoa	Notonectidae	5.44	0.208			5.74	0.218			Nieser 1967
Buenoa pallipes	Buenoa	Notonectidae			5.52	6.22			5.62	6.5	Truxal 1953
Buenoa penta (b)	Buenoa	Notonectidae	8.26			1.84	8.2				Padilla-Gill 2012
Buenoa penta (m)	Buenoa	Notonectidae	8.8			1.88	8.8				Padilla-Gill 2012
Buenoa platycnemis	Buenoa	Notonectidae			4.6	5.7			4.9	5.1	Padilla-Gil & Nieser 1992
Buenoa platycnemis	Buenoa	Notonectidae	4.93	0.23			5.325	0.234			Nieser 1967
Buenoa platycnemis	Buenoa	Notonectidae			4.55	5.35			5	5.43	Truxal 1953
Buenoa prosthetus (m)	Buenoa	Notonectidae	8				8.53				Padilla-Gill 2010b
Buenoa pseudomutabilis	Buenoa	Notonectidae			6.1	6.59			6.01	6.79	Barbosa et al. 2010a
Buenoa rostra	Buenoa	Notonectidae	5.8	0.218			5.87	0.282			Nieser 1967
Buenoa rostra	Buenoa	Notonectidae			5.78	6.5			5.8	6.21	Truxal 1953
Buenoa salutis	Buenoa	Notonectidae			3.4	3.7			3.7	4.35	Nieser 1968
Buenoa salutis	Buenoa	Notonectidae			3.38	3.7			3.7	4.35	Truxal 1953
Buenoa salutis (b)	Buenoa	Notonectidae	3.5	0.1			4	0.1			Nieser 1975
Buenoa salutis (m)	Buenoa	Notonectidae	3.8	0.1			4.2	0.1			Nieser 1975
Buenoa scimitra	Buenoa	Notonectidae	6.13	0.259			6.47	0.269			Nieser 1967
Buenoa scimitra	Buenoa	Notonectidae	6.07	0.269			6.53	0.283			Nieser 1967
Buenoa scimitra	Buenoa	Notonectidae	6.32	0.216			6.505	0.209			Nieser 1967
Buenoa scimitra	Buenoa	Notonectidae	6.11	0.202			6.28	0.228			Nieser 1967
Buenoa scimitra	Buenoa	Notonectidae			5.46	6.5			5.85	7.5	Truxal 1953
Buenoa serrana	Buenoa	Notonectidae			7	7.8			7.1	7.8	Heckman 2021
Buenoa similis	Buenoa	Notonectidae			4.9	5.1			5.2	5.8	Roback, Nieser 1974
Buenoa similis	Buenoa	Notonectidae			4.9	5.1			5.2	5.8	Padilla-Gill 2002
Buenoa speciosa	Buenoa	Notonectidae			8.38	8.84			8.45	9.1	Truxal 1953
Buenoa tarsalis	Buenoa	Notonectidae			6.24	7.15			6.3	8.06	Truxal 1953
Buenoa thomasi	Buenoa	Notonectidae			5.26	5.72			5.46	6.04	Truxal 1953
Buenoa tibialis	Buenoa	Notonectidae			5	5.45			4.9	5.65	Truxal 1957
Buenoa triangularis	Buenoa	Notonectidae			6.3	6.75			6.66	6.96	Truxal 1957
Buenoa truxali	Buenoa	Notonectidae	5.1	0.1			5.5	0.2			Nieser 1975
Buenoa truxali	Buenoa	Notonectidae	5.15	0.242			5.53	0.172			Nieser 1968
Buenoa truxali	Buenoa	Notonectidae			4.5	5.1			5.3	5.7	Heckman 2021
Buenoa tumaquensis (b)	Buenoa	Notonectidae	7.2				6.8				Padilla-Gill 2010b
Buenoa uhleri	Buenoa	Notonectidae			6.5	7.67			6.95	8.19	Truxal 1953
Buenoa unguis	Buenoa	Notonectidae			5.9	7.07			5.85	7.1	Truxal 1953
Callicorixa audeni	Callicorixa	Corixidae			6.7	7.7			7	8	Stonedahl & Lattin 1986
Callicorixa audeni	Callicorixa	Corixidae			6.3	7.2			7.1	8.3	Menke 1979
Callicorixa concinna	Callicorixa	Corixidae	6.68043	0.194071			7.13919	0.287923			unpublished
Callicorixa gebleri	Callicorixa	Corixidae	7.51548	0.100813			8.51622	0.250261			unpublished
Callicorixa praeusta	Callicorixa	Corixidae			6.3	7			6.8	7.7	Jaczewski & Wróblewski 1978
Callicorixa producta	Callicorixa	Corixidae			6.5	7			7.3	8	Jaczewski & Wróblewski 1978
Callicorixa scudderi	Callicorixa	Corixidae			6.6	7.8			6.6	8	Stonedahl & Lattin 1986
Callicorixa vulnerata	Callicorixa	Corixidae			6.5	7.7			7	8.3	Stonedahl & Lattin 1986
Callicorixa vulnerata	Callicorixa	Corixidae	7.33	0.66			7.73	0.68			Nosil 2001
Callicorixa vulnerata	Callicorixa	Corixidae			6.8	7.4			6.9	7.9	Menke 1979
Cenocorixa andersoni	Cenocorixa	Corixidae			6.9	7.6			7.4	8.2	Stonedahl & Lattin 1986
Cenocorixa bifida hungerfordi	Cenocorixa	Corixidae			6.8	7.4			6.8	8	Stonedahl & Lattin 1986
Cenocorixa blaisdelli	Cenocorixa	Corixidae			6.3	7.3			6.5	8.1	Stonedahl & Lattin 1986
Cenocorixa blaisdelli	Cenocorixa	Corixidae			6.2	7.2			6.5	7.7	Menke 1979
Cenocorixa blaisdelli	Cenocorixa	Corixidae			6.2	7.2			6.5	7.7	Menke 1979
Cenocorixa expleta	Cenocorixa	Corixidae			7	7.7			6.6	8	Stonedahl & Lattin 1986
Cenocorixa kuiterti	Cenocorixa	Corixidae			7	7.5			6	8.1	Menke 1979
Cenocorixa utahensis	Cenocorixa	Corixidae			6.5	7.6			7	7.8	Stonedahl & Lattin 1986
Cenocorixa wileyae	Cenocorixa	Corixidae			6.6	7.7			6.7	8	Stonedahl & Lattin 1986
Cenocorixa wileyae	Cenocorixa	Corixidae			6.6	7.5			7.1	8.3	Menke 1979
Cenocorixa wileyae	Cenocorixa	Corixidae			6.6	7.5			7.1	8.3	Menke 1979
Cenocorixa yuanjiangensis	Cenocorixa	Corixidae	5.35				5.37				Tong-Yin Xie & Guo-Qing Liu 2021
Centrocorisa kollari	Centrocorisa	Corixidae	6.84	0.29			7.27	0.28			Nieser 1969
Centrocorisa nigripennis	Centrocorisa	Corixidae	7.2	0.34			7.65	0.34			Nieser 1969
Cercotmetus asiaticus	Cercotmetus	Nepidae			46	50			49	53	Lansbury 1973
Cercotmetus brevipes	Cercotmetus	Nepidae			32	35			38	41	Lansbury 1973
Cercotmetus brevipes australis	Cercotmetus	Nepidae	36.5				38				Lansbury 1975
Cercotmetus compositus	Cercotmetus	Nepidae			48	53			50	60	Lansbury 1973
Cercotmetus strangulatus	Cercotmetus	Nepidae			40	42			45	47	Lansbury 1973
Cheirochela thailandana (b)	Cheirochela	Naucoridae	27.7				27.8				Polhemus et al. 2008
Cheirochela tonkina (b)	Cheirochela	Naucoridae	24				25				Polhemus et al. 2008
Cheirochela tonkina (m)	Cheirochela	Naucoridae	23				23.5				Polhemus et al. 2008
Coptocatus kinabalu (b)	Coptocatus	Naucoridae			19	21			17.5	20	Polhemus 1986
Coptocatus tebedu (b)	Coptocatus	Naucoridae			13	14			14	14.5	Polhemus 1986
Corisella decolor	Corisella	Corixidae			4.1	5.6			4.6	6.6	Menke 1979
Corisella edulis	Corisella	Corixidae			6.3	7.3			7.2	8.3	Menke 1979
Corisella inscripta	Corisella	Corixidae			6	7.5			6.8	8.8	Menke 1979
Corisella tarsalis	Corisella	Corixidae			5.3	6			5.8	6.5	Menke 1979
Corixa affinis	Corixa	Corixidae	10.0845	0.292063			10.4225	0.427204			unpublished
Corixa alluandi	Corixa	Corixidae	3.86599				3.81444	0.321908			unpublished
Corixa arguta	Corixa	Corixidae	3.96264	0.868773			4.82475	0.472221			unpublished
Corixa eurynome	Corixa	Corixidae	4.79383	0.133922			4.42011	0.599748			unpublished
Corixa harrischii	Corixa	Corixidae	5.4897				5.74744	0.0892812			unpublished
Corixa panzeri	Corixa	Corixidae	11.4085	0.414637			11.7465	0.602514			unpublished
Corixa punctata	Corixa	Corixidae	13.0634	0.450924			13.4859	0.579294			unpublished
Ctenipocoris asiaticus	Ctenipocoris	Naucoridae			7.8	8.7			8.2	8.3	Polhemus & Polhemus 2013
Curicta bonaerensis	Curicta	Nepidae			13	13.5			13.2	16	Keffer 1996
Curicta borellii	Curicta	Nepidae			21.5	26			24	30	Keffer 1996
Curicta carinata	Curicta	Nepidae			17.5	20			17.3	24	Keffer 1996
Curicta carinata	Curicta	Nepidae			17.5	21			17	25	Heckman 2021
Curicta carinata	Curicta	Nepidae			19.5	21			22	23.5	Kuitert 1949
Curicta doesburgi	Curicta	Nepidae			18	23			20	27	Keffer 1996
Curicta doesburgi	Curicta	Nepidae			20	22	23	1			Nieser 1975
Curicta enezolana	Curicta	Nepidae	18.7				22				DeCarlo 1966
Curicta femoralis	Curicta	Nepidae	24						26	28	Roback & Nieser 1974
Curicta grandis	Curicta	Nepidae			26.3	29			29.2	32.5	Keffer 1996
Curicta granulosa	Curicta	Nepidae			18	22			20	25	Keffer 1996
Curicta hungerfordi	Curicta	Nepidae			12.5	16.8			14.1	18.9	Keffer 1996
Curicta hungerfordi	Curicta	Nepidae	16.5				19.3				Kuitert 1949
Curicta intermedia	Curicta	Nepidae			19	21			22	23	Roback & Nieser 1974
Curicta lenti	Curicta	Nepidae	25						25	25.5	Heckman 2021
Curicta montei	Curicta	Nepidae			18	23			20	27	Heckman 2021
Curicta pelleranoi	Curicta	Nepidae	13.2						15.2	17.1	Keffer 1996
Curicta peruviana	Curicta	Nepidae			22.2	23.5			25.5	25.8	Keffer 1996
Curicta peruviana	Curicta	Nepidae	24.5				26.5				Kuitert 1949
Curicta pronotata	Curicta	Nepidae			19	22.5			20	26	Keffer 1996
Curicta scorpio	Curicta	Nepidae			16	20.5			18.4	22.8	Keffer 1996
Curicta scorpio	Curicta	Nepidae	19				20				Kuitert 1947
Curicta tibialis	Curicta	Nepidae			26.8	28			29.3	31.3	Keffer 1996
Curicta volxemi	Curicta	Nepidae			24	27			24.5	30.5	Keffer 1996
Cymatia coleoptrata	Cymatia	Corixidae	3.61857	0.100813			3.89692	0.201625			unpublished
Cymatia rogenhoferi	Cymatia	Corixidae	6.94589	0.278423			7.45363	0.292387			unpublished
Diplonychus ampliatus	Diplonychus	Belostomatidae	17.525	0.275772			17.444	0.152905			unpublished
Diplonychus annulatum	Diplonychus	Belostomatidae	22.0675	0.460968			22.8214	2.20679			unpublished
Diplonychus grassei	Diplonychus	Belostomatidae	15.3521	0.995925			16.1972	0.422535			unpublished
Diplonychus matator	Diplonychus	Belostomatidae	14.3058	0.538519			14.7887	0.474155			unpublished
Diplonychus nepoides	Diplonychus	Belostomatidae	14.1784	0.494632			15.2113	0.786718			unpublished
Diplonychus procerus	Diplonychus	Belostomatidae	25.7883	2.79214			26.275	3.81904			unpublished
Diplonychus rusticus	Diplonychus	Belostomatidae	17.6157	1.81204			17.2737	0.635878			unpublished
Diplonychus rusticus	Diplonychus	Belostomatidae	16.03	0.17			16	0.14			Millanes & Javier 2019
Ectemnostega stridulata (b)	Ectemnostega	Corixidae			5.6	6			5.9	6.2	Bachmann 1979
Enithares alexis alexis	Enithares	Notonectidae			9	9.9			9.5	9.8	Lansbury 1968
Enithares amboinensis	Enithares	Notonectidae			8.75	9	8.5				Lansbury 1968
Enithares arfak	Enithares	Notonectidae	8.5				8.2				Polhemus 2020
Enithares atra	Enithares	Notonectidae			9	10			9	10	Lansbury 1968
Enithares bakeri	Enithares	Notonectidae	7.9						7.75	8	Lansbury 1968
Enithares bergrothi	Enithares	Notonectidae			9.8	10.5			10	10.3	Lansbury 1968
Enithares biimpressa	Enithares	Notonectidae	10						10	10.5	Lansbury 1968
Enithares buhleri	Enithares	Notonectidae	10.5				10				Lansbury 1968
Enithares charakia	Enithares	Notonectidae			11.7	12.8			11.9	12.2	Nieser & Chen 1996
Enithares chinensis	Enithares	Notonectidae	11				11.25				Lansbury 1968
Enithares ciliata	Enithares	Notonectidae			8.5	9.6			9	9.6	Nieser 2004
Enithares ciliata	Enithares	Notonectidae			9	9.6			9	9.6	Lansbury 1968
Enithares ektakta	Enithares	Notonectidae			9.5	10.4			9.5	10.5	Nieser & Chen 1996
Enithares foveatus	Enithares	Notonectidae	9.25				8.75				Lansbury 1968
Enithares freyi quadrispinosus	Enithares	Notonectidae			9	9.75			8.75	9.5	Lansbury 1967
Enithares fusca	Enithares	Notonectidae			9.2	9.3			9.2	9.3	Lansbury 1968
Enithares gantsophora	Enithares	Notonectidae			11.4	12.1			11.3	11.8	Nieser & Zettel 1999
Enithares genitalis	Enithares	Notonectidae	7						7	8	Lansbury 1968
Enithares gibbera	Enithares	Notonectidae	9.25		9	9.5	9.25		9	9.5	Lansbury 1968
Enithares hackeri	Enithares	Notonectidae	9.5				9.4				Lansbury 1968
Enithares hebridiensis	Enithares	Notonectidae	10.2				9.75				Lansbury 1968
Enithares hippokleides	Enithares	Notonectidae			10	10.2			10	10.2	Lansbury 1968
Enithares horvathi	Enithares	Notonectidae	12.6				12.5				Lansbury 1968
Enithares hungerfordi	Enithares	Notonectidae			14.5	15.5			13.5	14	Lansbury 1968
Enithares insularis	Enithares	Notonectidae	9.2				9.2				Polhemus 2020
Enithares intricata	Enithares	Notonectidae			7.5	8.25	8				Lansbury 1968
Enithares kasim	Enithares	Notonectidae	8.9				8				Polhemus 2020
Enithares lansburyi	Enithares	Notonectidae			9.4	10.1			9.2	10	Nieser & Chen 1991
Enithares lineatipes	Enithares	Notonectidae			10.5	12			9	9.6	Lansbury 1968
Enithares loria	Enithares	Notonectidae			6	6.9			6	6.9	Lansbury 1968
Enithares maai	Enithares	Notonectidae			9.5	10	10				Lansbury 1968
Enithares malayensis	Enithares	Notonectidae			9	9.4			9	9.4	Lansbury 1968
Enithares mandalayensis	Enithares	Notonectidae			6.6	6.9			7	8	Nieser 2004
Enithares mandalayensis	Enithares	Notonectidae	6.75						7.5	8	Lansbury 1968
Enithares mandalayensis	Enithares	Notonectidae			6.7	6.8			6.5	8	Basu et al. 2018
Enithares margarethae	Enithares	Notonectidae			11.3	11.9	11.2				Nieser & Chen 1996
Enithares martini	Enithares	Notonectidae			7.5	8			8	9	Lansbury 1968
Enithares martini mindoroensis	Enithares	Notonectidae			9.2	10.6			8.9	9.4	Nieser & Zettel 1999
Enithares megalops	Enithares	Notonectidae	7				7				Lansbury 1968
Enithares metallica	Enithares	Notonectidae			10.2	12			10.2	12	Lansbury 1968
Enithares nigra	Enithares	Notonectidae			9.75	10.25			9	9.75	Lansbury 1968
Enithares orsaki	Enithares	Notonectidae	9.4				9.4				Polhemus 2020
Enithares papua	Enithares	Notonectidae	10.4				10				Polhemus 2020
Enithares paramegalops	Enithares	Notonectidae	7.75				8				Lansbury 1968
Enithares peninsularis	Enithares	Notonectidae	12.2				12.7				Polhemus 2020
Enithares producta	Enithares	Notonectidae	9				10				Lansbury 1968
Enithares ripleyana	Enithares	Notonectidae			8.75	9			9	9.75	Lansbury 1968
Enithares rogersi	Enithares	Notonectidae			8.6	9	8.75				Lansbury 1968
Enithares sappho (b)	Enithares	Notonectidae			3.6	3.8			4.2	4.8	Nieser 2004
Enithares sappho (m)	Enithares	Notonectidae			3.9	4.6			4.4	4.7	Nieser 2004
Enithares simplex	Enithares	Notonectidae			12.5	14.5			10.5	12	Lansbury 1968
Enithares sinica	Enithares	Notonectidae			8.5	9.5			8.5	9.5	Lansbury 1968
Enithares sobria	Enithares	Notonectidae			7.5	8			8	8.5	Hutchinson 1927
Enithares stansae	Enithares	Notonectidae			9.5	9.8			9.9	10	Nieser & Chen 1996
Enithares stridulata	Enithares	Notonectidae	13				12				Lansbury 1968
Enithares stylata	Enithares	Notonectidae			12.75	13			11.75	12.5	Lansbury 1968
Enithares subparallela	Enithares	Notonectidae	13						11.75	12	Lansbury 1968
Enithares tagula	Enithares	Notonectidae	8.9				9.5				Polhemus 2020
Enithares thienemanni	Enithares	Notonectidae	9.5						8.5	9.5	Lansbury 1968
Enithares timorensis	Enithares	Notonectidae			9.2	9.5			9.2	9.6	Lansbury 1968
Enithares triangularis	Enithares	Notonectidae			13	14.5			13.5	14.5	Lansbury 1968
Enithares uncata	Enithares	Notonectidae			7.5	8			7.75	8	Lansbury 1968
Enithares unguistigris	Enithares	Notonectidae			7.48	7.56	7.35				Zettel 2012
Enithares unicata	Enithares	Notonectidae			7.5	8			6.7	7.5	Basu et al. 2018
Enithares vicintricata	Enithares	Notonectidae	9				9.75				Lansbury 1968
Enithares vulgaris	Enithares	Notonectidae			8	9			8.25	9	Lansbury 1968
Enithares woodwardi	Enithares	Notonectidae			9.5	11			9.5	11	Lansbury 1968
Enithares ziwa	Enithares	Notonectidae	10.9				10.5				Polhemus 2020
Fischerotrephes heissi	Fischerotrephes	Helotrephidae	1.35				1.44				Chen et al. 2006
Gelastocoris amazonensis	Gelastocoris	Gelastocoridae			7.9	8.2			7.5	8.6	Todd 1955
Gelastocoris angulatus	Gelastocoris	Gelastocoridae			7.5	8.8			8.1	10.6	Todd 1955
Gelastocoris bufo	Gelastocoris	Gelastocoridae			7	8			8.1	8.8	Todd 1955
Gelastocoris flavus	Gelastocoris	Gelastocoridae			5.5	8			6.4	8.8	Heckman 2021
Gelastocoris flavus flavus	Gelastocoris	Gelastocoridae	6.4	0.2			7.2	0.3			Nieser 1975
Gelastocoris flavus quadrimaculatus	Gelastocoris	Gelastocoridae	7.5	0			8.3	0.25			Nieser 1975
Gelastocoris fuscus	Gelastocoris	Gelastocoridae			7.3	8.2			8.4	9.5	Todd 1955
Gelastocoris hungerfordi	Gelastocoris	Gelastocoridae			5.9	6.5			6.2	7.4	Todd 1955
Gelastocoris major	Gelastocoris	Gelastocoridae			6.8	8			7.4	8.8	Todd 1955
Gelastocoris nebulosus	Gelastocoris	Gelastocoridae			5.5	8			6.4	8.8	Todd 1955
Gelastocoris nebulosus nebulosus	Gelastocoris	Gelastocoridae	6.36	0.22			7.18	0.31			Nieser 1972
Gelastocoris nebulosus quadrimaculatus	Gelastocoris	Gelastocoridae	7.49	0.1			8.3	0.25			Nieser 1972
Gelastocoris oculatus oculatus	Gelastocoris	Gelastocoridae			6.1	8			6.7	9.3	Todd 1955
Gelastocoris oculatus oculatus	Gelastocoris	Gelastocoridae	7.34	0.31	6.81	7.79	8.27	0.21	7.95	8.61	Bennett & Cook 1981
Gelastocoris oculatus variegatus	Gelastocoris	Gelastocoridae			5.7	6.5			6.6	7.5	Todd 1955
Gelastocoris peruensis	Gelastocoris	Gelastocoridae			7.7	8.4			8.6	10	Todd 1955
Gelastocoris rotundatus	Gelastocoris	Gelastocoridae			6.4	7.8			7.1	8.7	Todd 1955
Gelastocoris vicinus	Gelastocoris	Gelastocoridae			6.2	7.1			7.1	8	Todd 1955
Gelastocoris viridis	Gelastocoris	Gelastocoridae			6.6	6.8			6.9	7.8	Todd 1955
Gestroiella insignis (b)	Gestroiella	Naucoridae	19.25				19				Polhemus et al. 2008
Gestroiella limnocoroides (b)	Gestroiella	Naucoridae	18.6				17.4				Polhemus et al. 2008
Gestroiella siamensis (b)	Gestroiella	Naucoridae			12.78	14.11			13.78	14.44	Polhemus et al. 2008
Graptocorixa abdominalis	Graptocorixa	Corixidae			8.6	10.8			9.5	10.9	Menke 1979
Graptocorixa californica	Graptocorixa	Corixidae			8	10.4			9.9	10.8	Menke 1979
Graptocorixa uhleri	Graptocorixa	Corixidae			7.9	8.3			8	9	Menke 1979
Graptocorixa uhleroidea	Graptocorixa	Corixidae			9.6	10.1			10	11	Menke 1979
Heleocoris malayensis (m)	Heleocoris	Naucoridae	11				10.9				Polhemus & Polhemus 2013
Helotrephes otoeis	Helotrephes	Helotrephidae	2.34		2.32	2.38	2.4		2.32	2.47	Nieser, Chen 1999
Hesperocorixa atopodonta	Hesperocorixa	Corixidae			8.4	9.2			8.5	9.7	Menke 1979
Hesperocorixa atopodonta	Hesperocorixa	Corixidae			8.4	9.2			8.5	9.7	Stonedahl & Lattin 1986
Hesperocorixa castanea	Hesperocorixa	Corixidae	5.25775				5.72166	0.0773198			unpublished
Hesperocorixa furtiva	Hesperocorixa	Corixidae	6.18558	0			6.61857	0.194071			unpublished
Hesperocorixa laevigata	Hesperocorixa	Corixidae			9.4	10.6			9.9	11.6	Menke 1979
Hesperocorixa linnaei	Hesperocorixa	Corixidae			6.8	7.3			7.5	8.2	Jaczewski, Wróblewski 1978
Hesperocorixa luteola	Hesperocorixa	Corixidae	5.8	0.4			6	0.3			Nieser 1979
Hesperocorixa michiganensis	Hesperocorixa	Corixidae			6.6	7.5			7	7.7	Menke 1979
Hesperocorixa michiganensis	Hesperocorixa	Corixidae			6.6	7.5			7	7.7	Stonedahl & Lattin 1986
Hesperocorixa moesta	Hesperocorixa	Corixidae	5.15465	0.118108			5.69589	0.193557			unpublished
Hesperocorixa obligua	Hesperocorixa	Corixidae	10.6103	0.325268			11.2113	0.235679			unpublished
Hesperocorixa paralella	Hesperocorixa	Corixidae	8.71047	0.323111			9.62028	0.186683			unpublished
Hesperocorixa sahlbergi	Hesperocorixa	Corixidae			7.2	8.3			7.8	9	Jaczewski, Wróblewski 1978
Hesperocorixa vulgaris	Hesperocorixa	Corixidae			6.4	10			9.6	11	Menke 1979
Hesperocorixa vulgaris	Hesperocorixa	Corixidae	9.9061	0.0813169			9.81221	0.406585			unpublished
Hesperocorixa vulgaris	Hesperocorixa	Corixidae			9.4	10			9.6	11	Stonedahl & Lattin 1986
Heterocorixa anduzei	Heterocorixa	Corixidae			4.9	4.94			5.1	5.3	Nieser 1970
Heterocorixa genupes	Heterocorixa	Corixidae			4.3	4.5			4.3	4.8	Nieser 1970
Heterocorixa hungerfordi	Heterocorixa	Corixidae	4.8						3.8	4.1	Nieser 1970
Heterocorixa jaczewskii	Heterocorixa	Corixidae	6.1				7				Heckman 2021
Heterocorixa milicorum	Heterocorixa	Corixidae			3.8	4.5			3.6	4.9	Bachman 1979
Heterocorixa minuta	Heterocorixa	Corixidae	3.15						3.01	3.2	Nieser 1970
Heterocorixa similis	Heterocorixa	Corixidae			3.7	4.1			3.9	4.1	Nieser 1970
Heterocorixa similis	Heterocorixa	Corixidae			3.6	3.8			4	4.2	Heckman 2021
Heterocorixa similis	Heterocorixa	Corixidae	3.7	0.1			4.1	0			Nieser 1975
Heterocorixa surinamensis	Heterocorixa	Corixidae	4.9				5.3				Nieser 1970
Heterocorixa surinamensis	Heterocorixa	Corixidae			4.8	5			5.1	5.3	Heckman 2021
Heterocorixa surinamensis	Heterocorixa	Corixidae	4.9	0.1			5.2	0.1			Nieser 1975
Hydrocirius columbiae	Hydrocirius	Belostomatidae	57.19				64.0875	7.19114			unpublished
Hydrocirius punctatus	Hydrocirius	Belostomatidae	53.47				56.73	2.4021			unpublished
Hydrotrephes mexon (b)	Hydrotrephes	Helotrephidae	3.63		3.5	3.8	3.8		3.7	3.89	Nieser, Chen 1999
Hydrotrephes pardalos (b)	Hydrotrephes	Helotrephidae	2.32		2.23	2.43	2.47		2.4	2.51	Nieser, Chen 1999
Hydrotrephes pardalos (m)	Hydrotrephes	Helotrephidae	2.35		2.3	2.4	2.42		2.4	2.45	Nieser, Chen 1999
Hydrotrephes polhemi (b)	Hydrotrephes	Helotrephidae	2.87		2.82	3	2.92		2.77	3.14	Nieser, Chen 1999
Hydrotrephes polhemi (m)	Hydrotrephes	Helotrephidae	2.75		2.72	2.78	2.79				Nieser, Chen 1999
Hydrotrephes viriosus	Hydrotrephes	Helotrephidae	3.38				3.5				Nieser, Chen 1999
Hydrotrephes zetteli	Hydrotrephes	Helotrephidae	2.7				1.38		1.35	1.4	Nieser, Chen 1999
Ilyocoris cimicoides	Ilyocoris	Naucoridae			12	13.5			14	15	Jaczewski & Wróblewski 1978
Laccotrephes archipelagi	Laccotrephes	Nepidae	33.4				34.48	0.282843			unpublished
Laccotrephes celebensis (m)	Laccotrephes	Nepidae			29	35			32	33	Polhemus & Keffer 1999
Laccotrephes dilatatus	Laccotrephes	Nepidae	35.425	2.26981			35.63	0.212132			unpublished
Laccotrephes dontatus	Laccotrephes	Nepidae	28.438	1.45261			32.585	3.31633			unpublished
Laccotrephes fuscus	Laccotrephes	Nepidae	31.656	1.04639			34.8667	0.588756			unpublished
Laccotrephes gomai	Laccotrephes	Nepidae	12.5				13				Poisson 1960
Laccotrephes griseus	Laccotrephes	Nepidae			16.7	19.2			18.3	20	Basu et al. 2018
Laccotrephes grossus	Laccotrephes	Nepidae	32.3383	2.32745			34.2425	0.441843			unpublished
Laccotrephes ingens	Laccotrephes	Nepidae	40.2				38.51				unpublished
Laccotrephes japonensis	Laccotrephes	Nepidae	31.6	0.51			35.7	0.44			Ohba, Swart 2009
Laccotrephes longicaudatus	Laccotrephes	Nepidae			16	17	19				Polhemus, Polhemus 2013
Laccotrephes longicaudatus	Laccotrephes	Nepidae			16.3	17.3			18.86	19.48	Nieser et al. 2009 (male), Uyen et al. 2022 (female)
Laccotrephes ondaicus (m)	Laccotrephes	Nepidae			26	27	27				Polhemus & Keffer 1999
Laccotrephes pfeiferiae	Laccotrephes	Nepidae			35	47			36	45	Polhemus, Polhemus 2013
Laccotrephes pfeiferiae	Laccotrephes	Nepidae	41.875	3.30687			45.136	3.16602			unpublished
Laccotrephes robustus	Laccotrephes	Nepidae	36.5		32.5	39.6	37.5		34.2	39	Nieser et al. 2009
Laccotrephes ruber	Laccotrephes	Nepidae	32.124	1.78165			35.01	0.96933			unpublished
Laccotrephes simulatus	Laccotrephes	Nepidae			11	16			13	18	Polhemus, Polhemus 2013
Laccotrephes simulatus	Laccotrephes	Nepidae	15.2		14.1	16.4	17.1		15.5	18.5	Nieser et al. 2009
Laccotrephes vicinus	Laccotrephes	Nepidae	33.84				36.04	0.0707107			unpublished
Lethocerus americanus	Lethocerus	Belostomatidae	50.8		47	57.1	58.6		58.3	59	Goodwin 2006
Lethocerus americanus	Lethocerus	Belostomatidae	50.9				56.7				DuBois & Gobin 2001
Lethocerus americanus	Lethocerus	Belostomatidae	49.4				56.2				DuBois & Gobin 2001
Lethocerus americanus	Lethocerus	Belostomatidae	51				56.6				DuBois & Gobin 2001
Lethocerus angustipes	Lethocerus	Belostomatidae	55.4		52.4	60	63.3		60	67.2	Goodwin 2006
Lethocerus annulipes	Lethocerus	Belostomatidae	59	1			64	2			Nieser 1975
Lethocerus annulipes	Lethocerus	Belostomatidae	60.8		54	69	67.9		58	75	Goodwin 2006
Lethocerus annulipes	Lethocerus	Belostomatidae	59.4425	1.46133			65.4543	3.83304			unpublished
Lethocerus bruchi	Lethocerus	Belostomatidae	72.6		69.3	77.3	72.7		64.2	79	Goodwin 2006
Lethocerus camposi	Lethocerus	Belostomatidae	76.8		73.2	80	83.6		79.1	88	Goodwin 2006
Lethocerus collosicus	Lethocerus	Belostomatidae	74.2		69.3	76.4	83		77	89.3	Goodwin 2006
Lethocerus cordofanus	Lethocerus	Belostomatidae	63.3		61	64.6	70.1		65	74	Goodwin 2006
Lethocerus delpontei	Lethocerus	Belostomatidae	60		51.3	64.5	65.8		61	69.5	Goodwin 2006
Lethocerus dilatus	Lethocerus	Belostomatidae	78.4		77	82	70.3		69	71.6	Goodwin 2006
Lethocerus grandis	Lethocerus	Belostomatidae	85.3		81	91.3	97.3		95	101.3	Goodwin 2006
Lethocerus griseus	Lethocerus	Belostomatidae	57.11	3.15809			55.1325	1.98883			unpublished
Lethocerus indicus	Lethocerus	Belostomatidae			64	73			73	76.3	Nesemann & Sharma 2013
Lethocerus indicus	Lethocerus	Belostomatidae	67.2		64	77.6	77.5		74	80	Goodwin 2006
Lethocerus indicus	Lethocerus	Belostomatidae			60	85			75	90	Basu et al. 2018
Lethocerus insulanus	Lethocerus	Belostomatidae	56.7		53	60	66.1				Goodwin 2006
Lethocerus jimenezasuai	Lethocerus	Belostomatidae	61.2		59	65	65.4		62	68.2	Goodwin 2006
Lethocerus maximus	Lethocerus	Belostomatidae	95.9		90.2	101.4	104.8		100	109.3	Goodwin 2006
Lethocerus mazzai	Lethocerus	Belostomatidae	65.7		63.2	70.1	67		64	71.7	Goodwin 2006
Lethocerus mazzai	Lethocerus	Belostomatidae			62	68			66	68	De Carlo 1960
Lethocerus medius	Lethocerus	Belostomatidae	53		48.8	57.5	62.2		62	63.1	Goodwin 2006
Lethocerus melloleitaoi	Lethocerus	Belostomatidae	62.2		58.5	67	66.8		64.8	70	Goodwin 2006
Lethocerus oculatus	Lethocerus	Belostomatidae	69.3		68	70.1	76		73	79	Goodwin 2006
Lethocerus patruelis	Lethocerus	Belostomatidae	63.5		58.5	68	73.6		70	80	Goodwin 2006
Lethocerus truxali	Lethocerus	Belostomatidae	69				79.1				Goodwin 2006
Lethocerus uhleri	Lethocerus	Belostomatidae	44.6		41.8	53	50		46.2	54.3	Goodwin 2006
Limnocoris abbreviatus (b)	Limnocoris	Naucoridae	9.6		9.2	10.1	10.3				Nieser, Lopes Ruf 2001
Limnocoris aculabrum (b)	Limnocoris	Naucoridae	8.9						8.9	9	Nieser, Lopes Ruf 2001
Limnocoris angulatus	Limnocoris	Naucoridae	9.25						9.5	9.87	Nieser et al. 1993
Limnocoris asper (b)	Limnocoris	Naucoridae	7.3		7.2	7.4	7.5		7.3	7.6	Nieser, Lopes Ruf 2001
Limnocoris bachmanni	Limnocoris	Naucoridae	6.4		6.2	6.5	6.4				Nieser 1975
Limnocoris bachmanni	Limnocoris	Naucoridae	6.5				6.8				De Carlo 1967
Limnocoris birabeni	Limnocoris	Naucoridae	6.2						6.6	6.8	Nieser 1975
Limnocoris birabeni	Limnocoris	Naucoridae	6.8				7				De Carlo 1967
Limnocoris borellii (b)	Limnocoris	Naucoridae	11.7		10.8	12.2	12.8		12.4	13.3	Nieser, Lopes Ruf 2001
Limnocoris brasiliensis (b)	Limnocoris	Naucoridae	10.5		10.3	10.8	10.7		10.3	11.2	Nieser, Lopes Ruf 2001
Limnocoris bruchi	Limnocoris	Naucoridae	6.4				6.7				De Carlo 1967
Limnocoris burmeisteri	Limnocoris	Naucoridae	7.4	0.4			7.3	0.7			Nieser 1975
Limnocoris burmeisteri	Limnocoris	Naucoridae	6.7				6.7				De Carlo 1967
Limnocoris calii	Limnocoris	Naucoridae			8.5	9			9.6	9.9	Nieser et al. 1993
Limnocoris chaetocarinatus (b)	Limnocoris	Naucoridae	7.68		7.36	8.08	7.48		7.2	7.92	Rodriges, Sites 2019
Limnocoris chrysosetosus (b)	Limnocoris	Naucoridae			7.92	8.56			8.4	9.04	Rodriges, Sites 2019
Limnocoris decarloi (b)	Limnocoris	Naucoridae	8.2		8.1	8.3	8.4		8.3	8.5	Nieser, Lopes Ruf 2001
Limnocoris elongatus (b)	Limnocoris	Naucoridae			8.16	9.44			8.56	10.4	Rodriges, Sites 2019
Limnocoris elongatus (m)	Limnocoris	Naucoridae			8.72	9.68			8.96	10.24	Rodriges, Sites 2019
Limnocoris emboliatus (b)	Limnocoris	Naucoridae			9.2	9.84			9.12	10.4	Rodriges, Sites 2019
Limnocoris emboliatus (m)	Limnocoris	Naucoridae			9.12	9.6			9.6	10.48	Rodriges, Sites 2019
Limnocoris espinolai (b)	Limnocoris	Naucoridae			8.35	8.42	8.3		8.2	8.6	Nieser, Lopes Ruf 2001
Limnocoris exogkoma	Limnocoris	Naucoridae			8.6	9.2			9.2	9.5	Heckman 2021
Limnocoris fittkaui	Limnocoris	Naucoridae			6.5	7			6.8	7	De Carlo 1967
Limnocoris fittkaui fittkaui	Limnocoris	Naucoridae	7.1	0.1			7.1	0.2			Nieser 1975
Limnocoris fittkaui surinamensis	Limnocoris	Naucoridae	8	0.2			8.3	0.2			Nieser 1975
Limnocoris hintoni	Limnocoris	Naucoridae			7.22	7.92			7.6	8.22	Rodriges, Sites 2019
Limnocoris illiesi	Limnocoris	Naucoridae	4.7				5.4				Nieser 1975
Limnocoris illiesi	Limnocoris	Naucoridae	5				5.5				De Carlo 1967
Limnocoris inornatus	Limnocoris	Naucoridae			6.8	7.1			7.3	7.51	Rodriges, Sites 2019
Limnocoris insignis (b)	Limnocoris	Naucoridae	7.7		7.8	8.1			7.7	8.3	Nieser, Lopes Ruf 2001
Limnocoris insignis (m)	Limnocoris	Naucoridae			7.9	8.1	8.3		8	8.6	Nieser, Lopes Ruf 2001
Limnocoris insularis	Limnocoris	Naucoridae			5.9	6.13	6.17		6	6.33	Rodriges, Sites 2019
Limnocoris intermedius (b)	Limnocoris	Naucoridae			9.4	9.6	9.5		9.2	9.8	Nieser, Lopes Ruf 2001
Limnocoris lanemeloi (b)	Limnocoris	Naucoridae	8.4		8.2	8.6	8.5		8.2	8.8	Nieser, Lopes Ruf 2001
Limnocoris lautereri	Limnocoris	Naucoridae	6.6		6.5	6.8	6.6		6.5	6.8	Nieser et al. 2013
Limnocoris longirostris (b)	Limnocoris	Naucoridae			6.24	7.44			6.88	8.16	Rodriges, Sites 2019
Limnocoris longirostris (m)	Limnocoris	Naucoridae	7.28				7.28				Rodriges, Sites 2019
Limnocoris luisae (b)	Limnocoris	Naucoridae			5.84	6.16			5.36	6.08	Rodriges, Sites 2019
Limnocoris luisae (m)	Limnocoris	Naucoridae			5.68	5.92			5.68	6.08	Rodriges, Sites 2019
Limnocoris lutzi	Limnocoris	Naucoridae			6.3	6.7			6.6	6.75	Rodriges, Sites 2019
Limnocoris machrisi (m)	Limnocoris	Naucoridae	7.42						7.29	7.5	Nieser, Lopes Ruf 2001
Limnocoris maculiceps (b)	Limnocoris	Naucoridae	8.6		8.3	9	8.8		8.3	9.4	Nieser, Lopes Ruf 2001
Limnocoris maculiceps (m)	Limnocoris	Naucoridae			7.8	8.7	8.9			6.6	Nieser, Lopes Ruf 2001
Limnocoris major (b)	Limnocoris	Naucoridae	9.17		8.72	9.68	9.55		9.28	9.84	Rodriges, Sites 2019
Limnocoris major (m)	Limnocoris	Naucoridae	8.84				10.08				Rodriges, Sites 2019
Limnocoris minutus (m)	Limnocoris	Naucoridae	7.05				6.92		6.78	7.05	Nieser, Lopes Ruf 2001
Limnocoris moapensis	Limnocoris	Naucoridae			5.73	5.9			6.01	6.3	Rodriges, Sites 2019
Limnocoris molanoi (b)	Limnocoris	Naucoridae			5.32	5.8			5.68	5.76	Rodriges, Sites 2019
Limnocoris molanoi (m)	Limnocoris	Naucoridae			5.52	6.08			5.76	6.08	Rodriges, Sites 2019
Limnocoris nanus (b)	Limnocoris	Naucoridae			4.88	5.2			5.08	5.36	Rodriges, Sites 2019
Limnocoris nieseri (b)	Limnocoris	Naucoridae			5.4	5.52			5.64	6.08	Rodriges, Sites 2019
Limnocoris nieseri (m)	Limnocoris	Naucoridae			5.68	5.76	5.84				Rodriges, Sites 2019
Limnocoris nigropunctatus (b)	Limnocoris	Naucoridae	8.5		8.2	8.7	8.7		8.2	8.9	Nieser, Lopes Ruf 2001
Limnocoris ovatulus (m)	Limnocoris	Naucoridae			7.9	9.12			8.42	9.58	Nieser, Lopes Ruf 2001
Limnocoris panamensis	Limnocoris	Naucoridae			8.2	8.23			8.6	8.74	Rodriges, Sites 2019
Limnocoris pauper (b)	Limnocoris	Naucoridae	9.1		8.9	9.4	9.4		9	10.1	Nieser, Lopes Ruf 2001
Limnocoris pectoralis (m)	Limnocoris	Naucoridae	10.2		9.1	10.9	9.9		9.2	10.6	Nieser, Lopes Ruf 2001
Limnocoris porphyros (b)	Limnocoris	Naucoridae	7.8		7.6	8	8		7.7	8.4	Nieser, Lopes Ruf 2001
Limnocoris pusillus (b)	Limnocoris	Naucoridae	6.7		6.4	7	6.9		6.7	7.1	Nieser, Lopes Ruf 2001
Limnocoris pygmaeus	Limnocoris	Naucoridae			5.5	6.8			5.9	7.2	Rodriges, Sites 2019
Limnocoris reynosoi (b)	Limnocoris	Naucoridae			5	5.6			5.2	5.52	Rodriges, Sites 2019
Limnocoris robustus	Limnocoris	Naucoridae			10.3	11.1	11.2				Roback & Nieser 1974
Limnocoris rodriguesi	Limnocoris	Naucoridae	8.44		8.3	8.72	8.76		8.55	8.96	Reynoso-Velasco 2020
Limnocoris rotundatus (b)	Limnocoris	Naucoridae	8.1		7.9	8.3	8		7.8	8.2	Nieser, Lopes Ruf 2001
Limnocoris saphis (b)	Limnocoris	Naucoridae			6.3	6.8			6.7	6.9	Nieser, Lopes Ruf 2001
Limnocoris signoreti	Limnocoris	Naucoridae			7.2	8.24			8.16	9	Rodriges, Sites 2019
Limnocoris siolii (b)	Limnocoris	Naucoridae	8.23				8.12				Nieser, Lopes Ruf 2001
Limnocoris siolii (m)	Limnocoris	Naucoridae			8.16	8.8			8.48	9.04	Alecrim et al. 2010
Limnocoris submontandoni (b)	Limnocoris	Naucoridae	8.55		8.2	8.9	8.9		8.7	9.1	Nieser, Lopes Ruf 2001
Limnocoris submontandoni (m)	Limnocoris	Naucoridae	8.85		8.7	8.9	8.8		8.7	9	Nieser, Lopes Ruf 2001
Limnocoris vianai	Limnocoris	Naucoridae	6				6.2				De Carlo 1967
Limnocoris virescens	Limnocoris	Naucoridae			8.71	10.15			9.4	10.25	Rodriges, Sites 2019
Limnocoris volxemi (b)	Limnocoris	Naucoridae	8.6		8.3	9	8.8		8.3	9.4	Nieser et al. 2013
Limnocoris volxemi (m)	Limnocoris	Naucoridae			7.8	8.7	8.9				Nieser et al. 2013
Limnocoris zacki (b)	Limnocoris	Naucoridae	6.07		5.68	6.32	6.16		5.88	6.56	Rodriges, Sites 2019
Limnogeton expansum	Limnogeton	Belostomatidae			50	57.2	54.1				Ribeiro et al. 2014
Limnogeton fieberi	Limnogeton	Belostomatidae			40.6	55.9			45	53	Ribeiro et al. 2014
Limnogeton hedenborgi	Limnogeton	Belostomatidae			52	57.9			48	60.5	Ribeiro et al. 2014
Limnogeton scutellatum	Limnogeton	Belostomatidae	55.88				45.655	5.11459			unpublished
Limnogeton scutellatum	Limnogeton	Belostomatidae			42.5	50			47	49	Ribeiro et al. 2014
Macrocoris distinctus (m)	Macrocoris	Naucoridae	7.99				8.47				Sites & Bergsten 2027
Macrocoris namorona (sm)	Macrocoris	Naucoridae	14.6		13.92	14.88	15		14.4	15.36	Sites & Bergsten 2028
Macrocoris rhantoides	Macrocoris	Naucoridae	12.36				12.96				Sites & Bergsten 2029
Macrocoris sikorae	Macrocoris	Naucoridae	13.12				14.13				Sites & Bergsten 2030
Martarega bentoi	Martarega	Notonectidae			5.2	5.3			5.7	5.8	Truxal 1949
Martarega brasiliensis	Martarega	Notonectidae			5.2	5.35			5.6	5.8	Truxal 1949
Martarega brasiliensis	Martarega	Notonectidae	5.12	0.147			5.55	0.167			Nieser 1968
Martarega brasiliensis (b)	Martarega	Notonectidae	5.12	0.11			5.55	0.14			Nieser 1975
Martarega brasiliensis (b)	Martarega	Notonectidae			5	5.4			5.6	5.8	Heckman 2021
Martarega brasiliensis (m)	Martarega	Notonectidae	5.49	0.05			5.99	0.05			Nieser 1975
Martarega chinai	Martarega	Notonectidae			4.1	4.2			4.6	4.7	Truxal 1949
Martarega chinai	Martarega	Notonectidae			4.3	4.7			4.7	5.1	Hynes 1948
Martarega gonostyla	Martarega	Notonectidae			5.7	5.9			6.4	6.5	Truxal 1949
Martarega gonostyla (b)	Martarega	Notonectidae	5.9	0.1			6.4	0.1			Nieser 1975
Martarega gonostyla (b)	Martarega	Notonectidae	6.01	0.164			6.69	0.155			Nieser 1968
Martarega gonostyla (m)	Martarega	Notonectidae	6.2	0.1			6.7	0.1			Nieser 1975
Martarega gonostyla (m)	Martarega	Notonectidae	6.33		6.08	6.62	6.91				Nieser 1968
Martarega gonostyla (m)	Martarega	Notonectidae			5.8	5.9			6.5	6.6	Heckman 2021
Martarega guajira	Martarega	Notonectidae			4.89	5.12			6	6.25	Barbosa et al. 2015
Martarega guarani (b)	Martarega	Notonectidae			5.03	5.28	6.14		5.46	6.31	Mazzucconi 2011
Martarega hondurensis	Martarega	Notonectidae			5	5.3			5.4	5.6	Truxal 1949
Martarega hungerfordi	Martarega	Notonectidae			5.4	5.6			6.5	6.6	Truxal 1949
Martarega hungerfordi	Martarega	Notonectidae	5.1		5.1	5.2	6		5.8	6.1	Nieser 1975
Martarega hungerfordi	Martarega	Notonectidae	5.14		5.11	5.21	5.95		5.76	6.05	Nieser 1968
Martarega mcateei	Martarega	Notonectidae	8				8.2				Truxal 1949
Martarega membranacea	Martarega	Notonectidae			4.1	4.2			4.5	4.6	Truxal 1949
Martarega membranacea (b)	Martarega	Notonectidae	4.3	0.1			4.7	0.1			Nieser 1975
Martarega membranacea (b)	Martarega	Notonectidae	4.28		4.18	4.35	4.59		4.46	4.64	Nieser 1968
Martarega membranacea (m)	Martarega	Notonectidae	4.6	0.07			5.02	0.09			Nieser 1975
Martarega mexicana	Martarega	Notonectidae			5.8	5.9			6.4	6.6	Truxal 1949
Martarega nessimiani (b)	Martarega	Notonectidae			5.65	5.89			6.05	6.25	Barbosa, Rodrigues 2013
Martarega nieseri	Martarega	Notonectidae			5.04	5.36			5.84	6.56	Barbosa et al. 2012
Martarega oriximinaensis	Martarega	Notonectidae			4.75	5.13			5.79	6.08	Barbosa et al. 2010
Martarega oriximinaensis	Martarega	Notonectidae			5.12	5.25			5.98	6.11	Barbosa et al. 2015
Martarega pacifica (b)	Martarega	Notonectidae			4.6	4.9			5.7	6	Heckman 2021
Martarega siolii	Martarega	Notonectidae			4.96	5.12			5.5	5.8	Barbosa et al. 2015
Martarega uruguayensis	Martarega	Notonectidae			5.2	5.5			5.8	5.9	Truxal 1949
Martarega williamsi	Martarega	Notonectidae			5.3	5.4			6.1	6.2	Truxal 1949
Martarega williamsi (m)	Martarega	Notonectidae			5.9	6			6.4	6.5	Heckman 2021
Micronecta abra (m)	Micronecta	Micronectidae	1.48	0.023			1.48	0.038			Nieser, Chen 2003
Micronecta acuminata (m)	Micronecta	Micronectidae			1.3	1.47			1.37	1.53	Ha, Tran 2021
Micronecta adelaidae (m)	Micronecta	Micronectidae	2.71	0.071	2.66	2.81	2.83	0.085	2.71	2.94	Tinerella 2013
Micronecta albifrons	Micronecta	Micronectidae			2.08	2.28			2.13	2.29	Leong 1966
Micronecta aleksanderi (m)	Micronecta	Micronectidae	1.81		1.7	1.82	1.8		1.77	1.83	Nieser & Chen 1999
Micronecta annae (b)	Micronecta	Micronectidae	3.08	0.078			3.05				Tinerella 2013
Micronecta annae (m)	Micronecta	Micronectidae	3.21	0.479			3.12	0.534			Tinerella 2013
Micronecta arcuata (m)	Micronecta	Micronectidae			1.63	2.16			1.63	2.09	Ha, Tran 2021
Micronecta caperata (b)	Micronecta	Micronectidae			1.57	1.88			1.56	1.9	Ha, Tran 2021
Micronecta carbonaria (m)	Micronecta	Micronectidae	3.18	0.073	3	3.24	3.37	0.061	3.26	3.44	Tinerella 2008
Micronecta carpatica (b)	Micronecta	Micronectidae			1.57	1.83			1.57	1.83	Wróblewski 1958
Micronecta carpatica (m)	Micronecta	Micronectidae			2.03	2.59			1.95	2.03	Wróblewski 1958
Micronecta charakta (m)	Micronecta	Micronectidae	1.76	0.029			1.8	0.068			Nieser, 2002
Micronecta clavata (m)	Micronecta	Micronectidae			1.53	1.75			1.37	1.81	Ha, Tran 2021
Micronecta cultellata (m)	Micronecta	Micronectidae			1.78	2.16			1.63	2.09	Ha, Tran 2021
Micronecta decorata (m)	Micronecta	Micronectidae			2.2	2.3			2.2	2.4	Chen et al. 2015
Micronecta dentifera (b)	Micronecta	Micronectidae	1.22	0.019			1.26	0.01			Nieser, 2002
Micronecta desertana	Micronecta	Micronectidae			2.54	2.8			2.7	2.93	Basu et al. 2018
Micronecta drepani (m)	Micronecta	Micronectidae	1.98	0.053			2.08	0.088			Nieser 1999
Micronecta druryana	Micronecta	Micronectidae	3				3.2				Hutchinson 1927
Micronecta erythra (b)	Micronecta	Micronectidae	1.62	0.051			1.54	0.068			Nieser et al. 2005
Micronecta fulvopicta (m)	Micronecta	Micronectidae			1.63	1.75			1.63	2	Ha, Tran 2021
Micronecta gracilis (m)	Micronecta	Micronectidae	3.3	0.235	3.1	3.56	3.5	0.678	2.97	3.82	Tinerella 2013
Micronecta griseola (b)	Micronecta	Micronectidae	1.81		1.52	2.12	1.84		1.54	2.17	Wróblewski 1958
Micronecta griseola (m)	Micronecta	Micronectidae	2.09		1.8	2.29	2.14		1.92	2.29	Wróblewski 1958
Micronecta halei (m)	Micronecta	Micronectidae	2.99	0.174	2.77	3.11	3.25	0.063	2.77	3.11	Tinerella 2013
Micronecta haliploides	Micronecta	Micronectidae			2.31	2.9			2.83	3.3	Basu et al. 2018
Micronecta issa	Micronecta	Micronectidae			2.92	2.96			2.23	2.52	Leong 1966
Micronecta janssoni (m)	Micronecta	Micronectidae	2.03	0.047			2.02	0.051			Nieser et al. 2005
Micronecta jenniferae (b)	Micronecta	Micronectidae	2.38	0.078	2.26	2.47	2.43	0.034	2.4	2.48	Tinerella 2008
Micronecta khasiensis (m)	Micronecta	Micronectidae			2.5	2.7	2.61		2.4	2.82	Basu et al. 2018
Micronecta kymatista (m)	Micronecta	Micronectidae			2.8	2.9			2.9	3.1	Chen et al. 2015
Micronecta kymatista (m)	Micronecta	Micronectidae	2.88		2.8	2.9	3.06		2.92	3.12	Nieser & Chen 1999
Micronecta lakimi (m)	Micronecta	Micronectidae			2.07	2.22			2.11	2.13	Chen et al. 2015
Micronecta lansburyi (m)	Micronecta	Micronectidae	2.89	0.073	2.82	3.1	3.13	0.102	3.02	3.28	Tinerella 2013
Micronecta lemnae (b)	Micronecta	Micronectidae	1.26				1.29	0.043			Nieser 1999
Micronecta leongi (m)	Micronecta	Micronectidae	1.93	0.059			2.01	0.015			Nieser, 2002
Micronecta liewi (m)	Micronecta	Micronectidae			1.71	1.79			1.72	1.82	Chen et al. 2015
Micronecta ludibunda	Micronecta	Micronectidae	2.15	0.155	1.96	2.24	2.14	0.179	1.86	2.36	Tinerella 2008
Micronecta ludibunda (b)	Micronecta	Micronectidae			1.9	2.2			1.9	2.3	Chen et al. 2015
Micronecta ludibunda (m)	Micronecta	Micronectidae			1.9	2.2			2.14	2.19	Basu et al. 2018
Micronecta ludibunda (m)	Micronecta	Micronectidae			2.1	2.3			2.2	2.4	Chen et al. 2015
Micronecta lumutensis (m)	Micronecta	Micronectidae			1.48	1.52			1.45	1.5	Chen et al. 2008
Micronecta maculata (b)	Micronecta	Micronectidae	1.25	0.015			1.25	0.015			Nieser, 2002
Micronecta maculata (m)	Micronecta	Micronectidae			1.5	1.56			1.42	1.6	Nieser, 2002
Micronecta major (m)	Micronecta	Micronectidae	4.38	0.156	4.15	4.51	4.46	0.05	4.42	4.49	Tinerella 2013
Micronecta malayana	Micronecta	Micronectidae			2.04	2.3			2.08	2.2	Leong 1966
Micronecta melanochroa (m)	Micronecta	Micronectidae			2.31	2.38	2.32				Nieser et al. 2005
Micronecta melanopardala adiaphana (b)	Micronecta	Micronectidae	1.92	0.049			1.96	0.038			Nieser, Chen 2003
Micronecta melanopardala melanopardala (m)	Micronecta	Micronectidae	1.97	0.103			1.99	0.065			Nieser, Chen 2003
Micronecta minajerwi (b)	Micronecta	Micronectidae			1.66	1.81	1.69				Tinerella & Polhemus 2004
Micronecta minutissima (b)	Micronecta	Micronectidae	2.02		1.77	2.23	2.04		1.8	2.35	Wróblewski 1958
Micronecta minutissima (m)	Micronecta	Micronectidae	2.02		2.14	2.35	2.24		2	2.49	Wróblewski 1958
Micronecta nieseri (m)	Micronecta	Micronectidae			2.13	2.44			1.84	2.3	Ha, Tran 2021
Micronecta ornitheia (m)	Micronecta	Micronectidae	1.62	0.025					1.62	1.65	Chen et al. 2006
Micronecta ornitheia (m)	Micronecta	Micronectidae	1.75	0.031			1.78	0.048			Nieser et al. 2005
Micronecta pacheta (m)	Micronecta	Micronectidae	1.92	0.019			1.96	0.031			Nieser, Chen 2003
Micronecta pachynychi (m)	Micronecta	Micronectidae	1.98		1.92	2.03	2.05		2.02	2.08	Nieser & Chen 1999
Micronecta paragoga (b)	Micronecta	Micronectidae	1.83	0.029	1.79	1.86	1.93	0.015	1.91	1.94	Tinerella 2013
Micronecta perdita	Micronecta	Micronectidae	3.2				3.5				Hutchinson 1927
Micronecta pingae (m)	Micronecta	Micronectidae			2.19	2.63			2.13	2.5	Ha, Tran 2021
Micronecta polhemusi (m)	Micronecta	Micronectidae	2.57	0.098			2.7	0.046			Nieser 1999
Micronecta poweri (b)	Micronecta	Micronectidae			1.54	2.03			1.67	2.2	Wróblewski 1958
Micronecta poweri (m)	Micronecta	Micronectidae			2.03	2.17			2.06	2.32	Wróblewski 1958
Micronecta punctata	Micronecta	Micronectidae			2.57	2.72			2.48	2.87	Leong 1966
Micronecta quadristrigata	Micronecta	Micronectidae			2.6	2.91			2.8	3.3	Basu et al. 2018
Micronecta quadristrigata	Micronecta	Micronectidae			2.47	3.14			3.24	3.38	Leong 1966
Micronecta quadristrigata	Micronecta	Micronectidae	2.7	0.178	2.51	2.87	2.7	0.135	2.54	2.9	Tinerella 2008
Micronecta quadristrigata (m)	Micronecta	Micronectidae			2.2	2.9			2.5	3.2	Chen et al. 2015
Micronecta quadristrigata (m)	Micronecta	Micronectidae	2.7	0.178	2.51	2.87	2.7	0.153	2.54	2.9	Tinerella 2013
Micronecta queenslandica (m)	Micronecta	Micronectidae	2.77	0.096			2.85	0.073			Tinerella 2008
Micronecta queenslandica (m)	Micronecta	Micronectidae	2.77	0.096	2.67	2.86	2.85	0.073	2.79	2.93	Tinerella 2013
Micronecta robusta (m)	Micronecta	Micronectidae	3.68	0.157	3.52	3.89	3.82	0.186	3.7	4.09	Tinerella 2013
Micronecta scholtzi (b)	Micronecta	Micronectidae			2.09	2.52			2.15	2.55	Wróblewski 1958
Micronecta scholtzi (m)	Micronecta	Micronectidae			2.43	2.49					Wróblewski 1958
Micronecta scutellaris	Micronecta	Micronectidae			3.6	4			4.2	4.4	Basu et al. 2018
Micronecta scutellaris	Micronecta	Micronectidae			3.4	3.8			3.7	4.5	Hutchinson 1927
Micronecta scutellaris	Micronecta	Micronectidae			3.68	4.1			3.71	4.35	Leong 1966
Micronecta sinuata (m)	Micronecta	Micronectidae			2.06	2.35			2.1	2.22	Ha, Tran 2021
Micronecta skutalis (m)	Micronecta	Micronectidae			1.52	1.57			1.53	1.7	Chen et al. 2015
Micronecta skutalis (m)	Micronecta	Micronectidae	1.52		1.46	1.56	1.61		1.5	1.67	Nieser & Chen 1999
Micronecta spaniotricha (m)	Micronecta	Micronectidae	2.25	0.089			2.23	0.02			Nieser et al. 2003
Micronecta tasmanica (m)	Micronecta	Micronectidae	3.29	0.106	3.13	3.41	3.69	0.138	3.47	3.85	Tinerella 2013
Micronecta thyesta	Micronecta	Micronectidae	3.09				2.95				Leong 1966
Micronecta tuwanoni (b)	Micronecta	Micronectidae	1.92	0.073			1.92	0.032			Nieser et al. 2003
Micronecta undulata (m)	Micronecta	Micronectidae			1.94	2.19			1.94	2.03	Ha, Tran 2021
Micronecta vietnamica (m)	Micronecta	Micronectidae			1.63	2.16			1.63	2.09	Ha, Tran 2021
Micronecta virgata (m)	Micronecta	Micronectidae	3.22	0.16	2.94	3.36	3.37	0.12	2.89	3.5	Tinerella 2008
Micronecta virgata (m)	Micronecta	Micronectidae	3.11	0.191	2.94	3.36	3.24	0.228	2.89	3.5	Tinerella 2013
Micronecta wroblewskii (m)	Micronecta	Micronectidae	1.55				1.8				Polhemus 1979
Montandonius angulatus	Montandonius	Gelastocoridae			7.5	8.8			8.1	10.6	Nieser 1975
Namtokocoris akekawati (m)	Namtokocoris	Naucoridae	9.26		8.55	9.63	9.67		9.13	9.96	Sites & Akekawat Vitheepradit 2007
Namtokocoris dalanta (m)	Namtokocoris	Naucoridae	9.72		9.13	10.21	9.65		9.21	10.04	Sites & Akekawat Vitheepradit 2007
Namtokocoris kem (m)	Namtokocoris	Naucoridae	8.39		8.22	8.63	8.18		7.8	8.47	Sites & Akekawat Vitheepradit 2007
Namtokocoris khlonglan (m)	Namtokocoris	Naucoridae	8.47		8.3	8.71	8.61		8.13	9.05	Sites & Akekawat Vitheepradit 2007
Namtokocoris minor (m)	Namtokocoris	Naucoridae	6.89		6.64	7.14	7.2		6.89	7.64	Sites & Akekawat Vitheepradit 2007
Namtokocoris siamensis (m)	Namtokocoris	Naucoridae	9.15		8.3	9.79	9.33		8.55	10.46	Sites & Akekawat Vitheepradit 2007
Namtokocoris sitesi (m)	Namtokocoris	Naucoridae	7.63		7.24	8.08	8.6				Akekawat Vitheepradit 2017
Naucoris magela	Naucoris	Naucoridae	6.5				7.2				Lansbury 1991
Naucoris minutus (m)	Naucoris	Naucoridae	4.4				4.8				Polhemus & Polhemus 2013
Naucoris obscuripennis (m)	Naucoris	Naucoridae			6.5	7.1			7.5	7.8	Zettel et al. 1999
Naucoris pumilus (b)	Naucoris	Naucoridae			5.1	5.65			5.5	6.4	Zettel et al. 1999
Naucoris pumilus (m)	Naucoris	Naucoridae	5.8						5.9	6.4	Zettel et al. 1999
Neocorixa snowi	Neocorixa	Corixidae	7.88732	0.243951			8.07512	0.162634			unpublished
Neonychia congoensis	Neonychia	Notonectidae	6.9						6.3	6.8	Lansbury 1968
Neoplea absona	Neoplea	Pleidae	1.54	0.02			1.69	0.03			Nieser 1975
Neoplea maculosa	Neoplea	Pleidae	1.7		1.6	1.8	1.9	0.1			Nieser 1975
Neosigara murilloi	Neosigara	Corixidae			4.6	6			5.4	6.9	Padilla Gil & Nieser 1994
Neosigara columbiensis	Neosigara	Corixidae			5.1	6.4			6.3	6.7	Padilla Gil & Nieser 1995
Nepa anophthalma	Nepa	Nepidae	18.08		17	19.1	18.7		17	20.3	Decu et al. 1994
Nepa cinerea	Nepa	Nepidae	15.7	0.9			18.1	1.3			Bakonyi et al. 2014
Nepa cinerea	Nepa	Nepidae	17.5				18.5				Poisson 1960
Nepa cinerea	Nepa	Nepidae	14.75				16				Poisson 1960
Nepa cinerea (remyi)	Nepa	Nepidae	15.5						17	18.25	Poisson 1960
Nepa cinerea cinerea	Nepa	Nepidae			15.6	18			19	21.2	Tamanini 1979
Nepa cinerea seurati	Nepa	Nepidae			13.6	17			16.7	20.8	Tamanini 1979
Nepa sardiniensis	Nepa	Nepidae			14	17.6			16.9	20	Tamanini 1979
Nepa sardiniensis	Nepa	Nepidae	15				19				Hungerford 1928
Nerthra adspersa	Nerthra	Gelastocoridae			5.3	5.4			5.6	7.1	Cassis & Silveira 2001
Nerthra adspersa	Nerthra	Gelastocoridae			5.1	6.1			5.8	6.8	Todd 1960
Nerthra alaticollis	Nerthra	Gelastocoridae			6.7	7.3			7.4	8.5	Todd 1955
Nerthra alaticollis	Nerthra	Gelastocoridae			6.7	7.4			7.4	8.5	Todd 1960
Nerthra alaticollis	Nerthra	Gelastocoridae			6.85	8.02			7.4	8.6	Cassis & Silveira 2001
Nerthra americana	Nerthra	Gelastocoridae			6.3	6.6			6.6	7.1	Todd 1955
Nerthra ampliata	Nerthra	Gelastocoridae			9.5	10.4			9.4	11.1	Todd 1955
Nerthra amplicollis	Nerthra	Gelastocoridae			10.8	12.7			10.5	14.7	Todd 1955
Nerthra annulipes	Nerthra	Gelastocoridae			7	7.4			7.6	8.3	Todd 1960
Nerthra annulipes	Nerthra	Gelastocoridae	6.52	0.22	6.27	6.76	7.29	0.19	6.96	7.55	Cassis & Silveira 2002
Nerthra appha	Nerthra	Gelastocoridae			6.47	7.29			7.91	8.25	Cassis & Silveira 2001
Nerthra asiatica	Nerthra	Gelastocoridae	12.3				11.8		11.6	12.3	Tong-Yin Xie & Guo-Qing Liu 2018
Nerthra bracchialis	Nerthra	Gelastocoridae			7	7.7	8				Todd 1955
Nerthra ecuadorensis	Nerthra	Gelastocoridae			8.1	10.2			8.8	10.2	Todd 1955
Nerthra elongata	Nerthra	Gelastocoridae			7.2	7.7			7.5	8.5	Todd 1960
Nerthra elongata	Nerthra	Gelastocoridae	7.01	0.07	6.86	7.06	7.72	0.26	7.35	7.94	Cassis & Silveira 2002
Nerthra falcatus	Nerthra	Gelastocoridae	6.55	0.33	6.08	6.96	7.2	0.31	6.66	7.84	Cassis & Silveira 2002
Nerthra femoralis	Nerthra	Gelastocoridae	7.8						8.8	10	Todd 1955
Nerthra femoralis	Nerthra	Gelastocoridae			7.8	8.8			8.1	10	Todd 1960
Nerthra fuscipes	Nerthra	Gelastocoridae			8.2	10			8.8	11	Todd 1955
Nerthra gerfordi	Nerthra	Gelastocoridae			7.5	9			8.1	9.4	Todd 1955
Nerthra grandicolis	Nerthra	Gelastocoridae			7.5	9.3			8.2	10.4	Todd 1955
Nerthra grandis	Nerthra	Gelastocoridae	9.1				9				Todd 1955
Nerthra grandis	Nerthra	Gelastocoridae			8.4	9.6			9	10.8	Todd 1960
Nerthra gurneyi	Nerthra	Gelastocoridae	9.3				9.7				Todd 1955
Nerthra hylaea	Nerthra	Gelastocoridae			6.9	7.1			7.4	7.8	Todd 1960
Nerthra hylaea	Nerthra	Gelastocoridae			6.4	7.13			7.04	7.93	Cassis & Silveira 2001
Nerthra indica	Nerthra	Gelastocoridae			8.4	9.1			9.7	9.9	Todd 1955
Nerthra indica	Nerthra	Gelastocoridae			8.2	9.1			8.5	10.2	Todd 1961
Nerthra indica	Nerthra	Gelastocoridae			8.5	9.4			9.2	10.7	Kment & Jindra 2008
Nerthra indica	Nerthra	Gelastocoridae			9	9.6			9.4	10	Lansbury 1988
Nerthra indica	Nerthra	Gelastocoridae	9		8.7	9.2	9.9		9.6	10.3	Tong-Yin Xie & Guo-Qing Liu 2019
Nerthra kerzhneri	Nerthra	Gelastocoridae			5.3	5.46	6.05				Cassis & Silveira 2006
Nerthra laticollis	Nerthra	Gelastocoridae			8.4	8.5			8.6	9.3	Todd 1955
Nerthra lobata	Nerthra	Gelastocoridae	8.6						10	10.5	Todd 1955
Nerthra luteovaria	Nerthra	Gelastocoridae	7.8						7.8	8.5	Todd 1955
Nerthra luteovaria	Nerthra	Gelastocoridae			7.5	8.2			7.8	9.1	Todd 1960
Nerthra macrostyla	Nerthra	Gelastocoridae	11.5						11.3	11.7	Todd 1955
Nerthra macrothorax	Nerthra	Gelastocoridae	7						9.2	10.6	Todd 1955
Nerthra macrothorax	Nerthra	Gelastocoridae			7.1	9.5			8.2	10.6	Todd 1960
Nerthra manni	Nerthra	Gelastocoridae			9.1	10.2			8.8	11	Todd 1955
Nerthra martini	Nerthra	Gelastocoridae			7	7.6			7.8	8.8	Todd 1954
Nerthra mexicana	Nerthra	Gelastocoridae			6.8	7.4			8	8.1	Todd 1955
Nerthra mixta	Nerthra	Gelastocoridae	9.4						9.4	9.6	Todd 1955
Nerthra montandoni	Nerthra	Gelastocoridae			5.5	5.8			5.5	6.1	Todd 1955
Nerthra monteithi	Nerthra	Gelastocoridae	7.28	0.21	6.96	7.64	7.93	0.39	7.2	8.53	Cassis & Silveira 2002
Nerthra nepaeformis	Nerthra	Gelastocoridae			7.6	7.9			7.9	9.1	Todd 1955
Nerthra nudata	Nerthra	Gelastocoridae			8.5	10			8.4	10.5	Todd 1960
Nerthra nudata	Nerthra	Gelastocoridae	8.54	0.27	8.13	8.92	9.15	0.36	8.72	9.8	Cassis & Silveira 2002
Nerthra obusta	Nerthra	Gelastocoridae			11.2	12.5			11.7	12.5	Todd 1955
Nerthra omani	Nerthra	Gelastocoridae			9.6	10.5	10.6				Todd 1955
Nerthra parvula	Nerthra	Gelastocoridae			5.8	6.1			7	7.5	Todd 1955
Nerthra peruviana	Nerthra	Gelastocoridae			6.9	7.3			7.4	8.3	Todd 1955
Nerthra plauta	Nerthra	Gelastocoridae	6.24						8.06	8.38	Cassis & Silveira 2001
Nerthra polhemi	Nerthra	Gelastocoridae			6.9	7.3			8.14	8.6	Cassis & Silveira 2001
Nerthra probolostyla	Nerthra	Gelastocoridae			6.9	7.7			8.1	8.7	Todd 1960
Nerthra probolostyla	Nerthra	Gelastocoridae	7.19	0.26	6.66	7.64	7.92	0.21	7.74	8.33	Cassis & Silveira 2002
Nerthra ranina	Nerthra	Gelastocoridae			6.2	7			5.8	8.5	Todd 1955
Nerthra raptoria	Nerthra	Gelastocoridae			5	5.5			5.4	5.5	Todd 1955
Nerthra raptoria	Nerthra	Gelastocoridae	5.2	0.2			5.9	0.2			Nieser 1975
Nerthra robusta	Nerthra	Gelastocoridae			10.5	11	10				Nieser 1977
Nerthra runachalensis	Nerthra	Gelastocoridae	8.3				9.4				Thirumalai 1997
Nerthra sinuosa	Nerthra	Gelastocoridae			6.9	7.3			7.6	8.2	Todd 1960
Nerthra sinuosa	Nerthra	Gelastocoridae	6.69	0.23	6.47	7.06	7.31	0.15	7.18	7.57	Cassis & Silveira 2002
Nerthra soliquetra	Nerthra	Gelastocoridae			7	7.5			7.7	8.8	Todd 1960
Nerthra soliquetra	Nerthra	Gelastocoridae			6.91	7.36			7.81	8.7	Cassis & Silveira 2001
Nerthra spangleri	Nerthra	Gelastocoridae			5.8	6.9			6.2	7.5	Polhemus 1972
Nerthra stali	Nerthra	Gelastocoridae			6.6	8.1			7.4	9.7	Todd 1960
Nerthra stali	Nerthra	Gelastocoridae			7.4	8.4			7.51	8.9	Cassis & Silveira 2001
Nerthra stygica	Nerthra	Gelastocoridae			6.1	6.6			7.3	7.8	Todd 1955
Nerthra suberosa	Nerthra	Gelastocoridae			7.7	8.3			8.2	9.1	Todd 1960
Nerthra tasmaniensis	Nerthra	Gelastocoridae			6.3	7.8			7.1	8.4	Todd 1960
Nerthra tasmaniensis	Nerthra	Gelastocoridae			6.46	6.58			6.72	7.32	Cassis & Silveira 2001
Nerthra tenebrosa	Nerthra	Gelastocoridae			8.3	8.5			8.7	9.7	Todd 1955
Nerthra terrestris	Nerthra	Gelastocoridae			8	10.8			8.5	11.1	Todd 1955
Nerthra terrestris	Nerthra	Gelastocoridae	8.5	0.3			8.9	0.3			Nieser 1975
Nerthra toddi	Nerthra	Gelastocoridae			6.3	7.67			6.17	6.44	Polhemus & Lindskog 1994
Nerthra tuberculata	Nerthra	Gelastocoridae			8.5	8.9			9.2	9.9	Todd 1955
Nerthra tuberculata	Nerthra	Gelastocoridae			8.5	8.9			8.8	9.9	Todd 1960
Nerthra unguistyla	Nerthra	Gelastocoridae	9.5				10.5				Todd 1957
Nerthra unicornis	Nerthra	Gelastocoridae			7.1	7.7			8.1	8.2	Nieser 1975
Nerthra usingeri	Nerthra	Gelastocoridae			6.4	6.8			7.1	7.7	Todd 1954
Nerthra walkeri	Nerthra	Gelastocoridae	9.3						9.4	9.7	Todd 1955
Nerthra walkeri	Nerthra	Gelastocoridae			8.9	9.7			9.4	10.2	Todd 1960
Nerthra williamsi	Nerthra	Gelastocoridae			8	8.6			9.1	9.6	Todd 1955
Notonecta bifasciata	Notonecta	Notonectidae	8.82992	0.275545			9.00776	0.351784			unpublished
Notonecta chinensis	Notonecta	Notonectidae	16.385	4.10711			21.2676	6.22433			unpublished
Notonecta fazi	Notonecta	Notonectidae	12.0423	0.0995925			12.007	0.312304			unpublished
Notonecta furcata	Notonecta	Notonectidae	15.0704	0.597555			17.2535	0.298778			unpublished
Notonecta glauca	Notonecta	Notonectidae	14.89	0.19			15.65	0.42			Svensson et al. 2000
Notonecta horvathi	Notonecta	Notonectidae	12.5				13				Esaki 1927
Notonecta indica	Notonecta	Notonectidae	10.58	0.29			10.81	0.37			Nieser 1967
Notonecta irrorata	Notonecta	Notonectidae	13.615	0.905507			13.9202	0.258429			unpublished
Notonecta kiangsis	Notonecta	Notonectidae	12.5				13.8				Hungerford 1933
Notonecta lactitans	Notonecta	Notonectidae			10.5	11			11	12	Hutchinson 1927
Notonecta lunata	Notonecta	Notonectidae	9.57746	0.28169			10.3756	0.325268			unpublished
Notonecta lutea	Notonecta	Notonectidae			12.8	14.6			12.4	14.8	Heiss 1970
Notonecta lutea	Notonecta	Notonectidae	14.3	0.35			14.39	0.39			Svensson et al. 2000
Notonecta maculata	Notonecta	Notonectidae	13.82	0.28			14.4	0.24			Svensson et al. 2000
Notonecta melaena	Notonecta	Notonectidae			8.67	15.3			8.53	15	Padilla-Gil 1994
Notonecta meridionalis	Notonecta	Notonectidae	13.7559	0.494632			14.2958	0.682772			unpublished
Notonecta montandoni	Notonecta	Notonectidae	15.0704				15.493	0.39837			unpublished
Notonecta obliqua	Notonecta	Notonectidae	16.41	0.28			16.76	0.24			Svensson et al. 2000
Notonecta reuteri	Notonecta	Notonectidae			13	13.8			13.3	14.6	Heiss 1970
Notonecta reuteri	Notonecta	Notonectidae	13.66	0.29			14.14	0.27			Svensson et al. 2000
Notonecta reuteri	Notonecta	Notonectidae	14.5775	0.292063			15.2716	0.740195			unpublished
Notonecta sellata	Notonecta	Notonectidae	8.44	0.221			9.08	0.386			Nieser 1968
Notonecta shooterii	Notonecta	Notonectidae	12.1596	0.533231			12.3474	0.569219			unpublished
Notonecta suensoni	Notonecta	Notonectidae	12.5				13.8				Hutchinson 1925
Notonecta triguttata	Notonecta	Notonectidae	14.0141	0.243951			14.2606	0.342939			unpublished
Notonecta undulata	Notonecta	Notonectidae	11.2676	0.28169			11.7254	0.567765			unpublished
Notonecta unifasciata	Notonecta	Notonectidae	9.71831	0.243951			10.6338	0.298778			unpublished
Notonecta vereertbruggheni	Notonecta	Notonectidae	11.8662	0.420574			12.2254	0.231432			unpublished
Notonecta viridis	Notonecta	Notonectidae	13.5294	0.539127			14	0.696009			unpublished
Nychia sappho	Nychia	Notonectidae			3.6	3.9			4.2	4.8	Nieser 2004
Ochterus acutangulus	Ochterus	Ochteridae			4.5	5.3			5.1	5.4	Polhemus & Polhemus 2016
Ochterus aeneifrons aeneifrons	Ochterus	Ochteridae			4.2	4.5			4.4	4.9	Polhemus & Polhemus 2016
Ochterus aeneifrons surinamensis	Ochterus	Ochteridae	4.2	0.1					4.3	4.5	Nieser 1975
Ochterus alticola	Ochterus	Ochteridae	4.15				4.05				Baehr 1990
Ochterus americanus	Ochterus	Ochteridae			4.2	4.6			4.85	5.2	Polhemus & Polhemus 2016
Ochterus americanus	Ochterus	Ochteridae	4.24	0.14	4	4.45	4.5	0.18	4.2	4.75	Bennett & Cook 1981
Ochterus atridermis	Ochterus	Ochteridae	3.35				3.5				Baehr 1989
Ochterus australicus	Ochterus	Ochteridae			3.7	3.9			4	4.55	Baehr 1989
Ochterus baehri	Ochterus	Ochteridae	3.61				4.23				Rieger 1977
Ochterus baehri baehri	Ochterus	Ochteridae	3.65						4.05	4.25	Baehr 1989
Ochterus baehri riegeri	Ochterus	Ochteridae	3.5	3.65					3.8	4.05	Baehr 1989
Ochterus banksi	Ochterus	Ochteridae			4.1	4.6			4.35	5.2	Polhemus & Polhemus 2016
Ochterus barberi	Ochterus	Ochteridae			4.6	4.8			4.85	5.1	Polhemus & Polhemus 2016
Ochterus brachysoma	Ochterus	Ochteridae	3.45	3.65					3.78	3.85	Baehr 1989
Ochterus brachysoma	Ochterus	Ochteridae	3.46				3.84				Rieger 1977
Ochterus bruneiensis	Ochterus	Ochteridae			3.79	3.82			3.88	3.9	Zettel & Lane 2010
Ochterus caffer	Ochterus	Ochteridae	5				5.4				Kormilev 1973
Ochterus cheesmannae	Ochterus	Ochteridae			3.8	4	4.35				Baehr 1990
Ochterus chiapensis	Ochterus	Ochteridae			3.3	3.35			3.8	3.9	Polhemus & Polhemus 2016
Ochterus costaricensis	Ochterus	Ochteridae			4.5	4.65			4.9	5.3	Polhemus & Polhemus 2016
Ochterus dufourii	Ochterus	Ochteridae			4	4.2			4.4	4.7	Baehr 1990
Ochterus eurythorax	Ochterus	Ochteridae			4	4.45			4.3	4.8	Baehr 1989
Ochterus foersteri	Ochterus	Ochteridae			4.5	4.7			5.2	5.5	Kormilev & de Carlo 1952
Ochterus gressitti	Ochterus	Ochteridae			3.55	3.6	3.73				Baehr 1990
Ochterus homorfos	Ochterus	Ochteridae			4.2	4.7			4.5	4.8	Nieser & Chen 1999
Ochterus luzonicus	Ochterus	Ochteridae			3.5	3.8			4	4.3	Gapud 2003
Ochterus manni	Ochterus	Ochteridae			4.1	4.3			4.2	4.45	Polhemus & Polhemus 2016
Ochterus marginatus	Ochterus	Ochteridae			4.08	5.68			4.12	5.4	Kormilev 1973
Ochterus marginatus insularis	Ochterus	Ochteridae	3.83	0.06			4.55	0.07			Rieger 1977
Ochterus marginatus marginatus	Ochterus	Ochteridae			4.1	4.6			4.75	4.8	Polhemus & Polhemus 2012
Ochterus marginatus marginatus	Ochterus	Ochteridae			4.7	4.9			5	5.3	Rieger 1977
Ochterus mexicanus	Ochterus	Ochteridae			3.5	3.7			3.7	3.95	Polhemus & Polhemus 2016
Ochterus minor	Ochterus	Ochteridae	3.92				4.08				Kormilev 1973
Ochterus nicobarensis	Ochterus	Ochteridae	4.06				3.9				Chandra & Jehamalar 2012
Ochterus nigrinus	Ochterus	Ochteridae			4.15	4.35			4.55	4.75	Baehr 1990
Ochterus obscurus	Ochterus	Ochteridae			3.75	3.9	4.15				Polhemus & Polhemus 2016
Ochterus occidentalis	Ochterus	Ochteridae			3.8	4			4.1	4.4	Baehr 1990
Ochterus okodae	Ochterus	Ochteridae			4.6	4.8			4.9	5	Baehr 1990
Ochterus ovatus	Ochterus	Ochteridae			3.35	3.5			3.65	4	Polhemus & Polhemus 2016
Ochterus panamensis	Ochterus	Ochteridae			4	4.15	4.6				Polhemus & Polhemus 2016
Ochterus papaceki	Ochterus	Ochteridae			4.49	4.8			4.76	5.12	Kment et al. 2020
Ochterus pardalos	Ochterus	Ochteridae			4.05	4.28			4.33	4.77	Nieser & Chen 1999
Ochterus perbosci	Ochterus	Ochteridae	4.9	0.1			5.2	0.1			Nieser 1975
Ochterus perbosci	Ochterus	Ochteridae			4.9	5.5			5.8	6.3	Polhemus & Polhemus 2016
Ochterus pseudomarginatus	Ochterus	Ochteridae	4.8						4.8	5.2	Polhemus & Polhemus 2012
Ochterus pseudorotundus	Ochterus	Ochteridae			5.3	5.7			5.6	5.8	Polhemus & Polhemus 2016
Ochterus pseudosecundus	Ochterus	Ochteridae			4.42	4.85			5.1	5.25	Baehr 1989
Ochterus rotundus	Ochterus	Ochteridae	4.5				5.5				Polhemus & Polhemus 1976
Ochterus rotundus	Ochterus	Ochteridae			4.85	5.1			5.8	6	Polhemus & Polhemus 2016
Ochterus santosi (m)	Ochterus	Ochteridae	4				6				Cordeiro et al. 2014
Ochterus schellae	Ochterus	Ochteridae			5.2	5.5			6	6.7	Polhemus & Polhemus 2016
Ochterus secundus	Ochterus	Ochteridae			4.38	4.95			4.85	5.45	Baehr 1989
Ochterus shepardi	Ochterus	Ochteridae			4.8	5			5.2	5.8	Polhemus & Polhemus 2016
Ochterus signatus	Ochterus	Ochteridae			5.15	5.5	5.5				Polhemus & Polhemus 2012
Ochterus singaporensis	Ochterus	Ochteridae	3.7				4.7				Polhemus & Polhemus 2012
Ochterus smaragdinus	Ochterus	Ochteridae			4.4	4.6			5.2	5.4	Polhemus & Polhemus 2016
Ochterus stysi	Ochterus	Ochteridae	4.9				5.4				Polhemus & Polhemus 2008
Ochterus tenebrosus	Ochterus	Ochteridae			5.15	5.21			5.4	5.6	Nieser 1975
Ochterus thienemanni	Ochterus	Ochteridae	4.5				4.8				Polhemus & Polhemus 2012
Ochterus trichotos	Ochterus	Ochteridae			4.5	4.6			4.6	4.8	Nieser & Chen 1999
Ochterus viridifrons	Ochterus	Ochteridae			4.8	5			5.2	5.5	Polhemus & Polhemus 2016
Ochterus zetteli	Ochterus	Ochteridae			4.35	4.4			4.4	4.7	Gapud 2003
Paraplea frontalis	Paraplea	Pleidae			2	2.2			2.1	2.5	Basu et al. 2018
Paratrephes hintoni	Paratrephes	Helotrephidae	1.88	0.01			1.88	0.02			Nieser 1975
Pelocoris impicticollis	Pelocoris	Naucoridae	9.1	0.5			9.4	0.6			Nieser 1975
Pelocoris poeyi	Pelocoris	Naucoridae	8.5	0.2			9.3	0.4			Nieser 1975
Pelocoris politus	Pelocoris	Naucoridae	8.3	0.4			8.5	0.2			Nieser 1975
Pelocoris procurrens	Pelocoris	Naucoridae	5.7	0.3			6.1	0.3			Nieser 1975
Philippinocoris sumaldei (b)	Philippinocoris	Naucoridae			10.8	11.5			12	12.2	Zettel et al. 1999
Philippinocoris usingeri (b)	Philippinocoris	Naucoridae			9.5	10.2			10.3	11.4	Zettel et al. 1999
Procryphocricos pilcopata (b)	Procryphocricos	Naucoridae	5.87		5.68	6.16	6.23		6.16	6.4	Sites & Sheppard 2015
Ramphocorixa rotundocephala	Ramphocorixa	Corixidae	5.52	0.13			5.7	0.228			Nieser 1969
Ranatra adelomorpha	Ranatra	Nepidae			27	28	33				Nieser 1975
Ranatra annulipes	Ranatra	Nepidae			30	31			30	31	Heckman 2021
Ranatra attenuata	Ranatra	Nepidae	40				47				Kuitert 1949
Ranatra bendanilloi	Ranatra	Nepidae			31	32			32	38	Tran, Zettel 2021
Ranatra biroi	Ranatra	Nepidae			21	22			22	27	Tran, Zettel 2021b
Ranatra biroi	Ranatra	Nepidae			21.5	22			22	27	Lansbury 1972
Ranatra bisaya	Ranatra	Nepidae			33	35	39				Tran, Zettel 2021
Ranatra brasiliensis	Ranatra	Nepidae	35				36.5				Kuitert 1947
Ranatra brevicauda	Ranatra	Nepidae			29	33			35	40	Tran, Zettel 2021
Ranatra cardamomensis	Ranatra	Nepidae			19.9	22.5			22	23.7	Zettel et al. 2017
Ranatra chagasi	Ranatra	Nepidae			35	35.5			35	35.5	Heckman 2021
Ranatra chinensis	Ranatra	Nepidae			40	47			45	53	Lansbury 1972
Ranatra compressicollis	Ranatra	Nepidae	37				43				Lansbury 1974
Ranatra curtafemorata	Ranatra	Nepidae	36				39.5				Kuitert 1949
Ranatra curtafemorata	Ranatra	Nepidae	31				36				Nieser 1975
Ranatra digitata	Ranatra	Nepidae			28	30			28.5	33	Tran, Zettel 2021b
Ranatra digitata	Ranatra	Nepidae			29	30			28.5	33	Lansbury 1972
Ranatra digitata	Ranatra	Nepidae			28	31			26.5	29.2	Basu et al. 2018
Ranatra diminuta (rpf)	Ranatra	Nepidae			23.5	27			24	28.5	Lansbury 1972
Ranatra dispar	Ranatra	Nepidae			37	44			40	50	Lansbury 1972
Ranatra distanti	Ranatra	Nepidae	30.5				34				Polhemus, Polhemus 2012
Ranatra doesburgi	Ranatra	Nepidae	32.5	0.5			36	1			Nieser 1975
Ranatra doesburgi	Ranatra	Nepidae			31	33			33.5	35	de Carlo 1961
Ranatra elongata	Ranatra	Nepidae			38	45			46	51	Lansbury 1972
Ranatra falloui	Ranatra	Nepidae			27	31.5			29	34	Lansbury 1972
Ranatra feana	Ranatra	Nepidae			40	48			45	48	Lansbury 1972
Ranatra filiformis	Ranatra	Nepidae			23	25			25	28	Lansbury 1972
Ranatra filiformis	Ranatra	Nepidae			22	25.5			20.6	28	Basu et al. 2018
Ranatra flagellata	Ranatra	Nepidae	29.5						30	33	Lansbury 1972
Ranatra fusca	Ranatra	Nepidae			35	41			39	43.5	Kuitert 1947
Ranatra gracilis	Ranatra	Nepidae	28				29				Lansbury 1972
Ranatra gracilis	Ranatra	Nepidae			28	29			29	30	Polhemus, Polhemus 2013
Ranatra hechti	Ranatra	Nepidae	33				36				de Carlo 1966
Ranatra heoki	Ranatra	Nepidae			25	26	29				Tran, Zettel 2021
Ranatra heydeni	Ranatra	Nepidae			43	44			46	50	Heckman 2021
Ranatra hungerfordi	Ranatra	Nepidae			40	44			42	47	Kuitert 1949
Ranatra incisa	Ranatra	Nepidae	21.9		21.4	22.2	24.9		22.7	25.9	Chen et al. 2004
Ranatra incisa	Ranatra	Nepidae			23	27			27	29	Chen et al. 2004
Ranatra incisa	Ranatra	Nepidae			21.4	22.2			22.7	25.9	Tran, Zettel 2021b
Ranatra katsara	Ranatra	Nepidae			27.6	30.7	32.6				Nieser 1997
Ranatra kirkaldyi	Ranatra	Nepidae			23	28.5			27	34	Kuitert 1947
Ranatra lanei	Ranatra	Nepidae			31	33.5	37				Kuitert 1947
Ranatra lansburyi	Ranatra	Nepidae			27	31			31	34	Tran, Zettel 2021
Ranatra lansburyi	Ranatra	Nepidae	29.2		27.5	30.4			31.6	33.6	Chen et al. 2004
Ranatra libera	Ranatra	Nepidae	26						27	28	Zettel 1999
Ranatra libera	Ranatra	Nepidae			27.59	28.12	29.08				Banerjee & Jaiswal 2023
Ranatra linearis	Ranatra	Nepidae			31.5	33			35	39	Jaczewski, Wróblewski 1978
Ranatra longipes	Ranatra	Nepidae			22.5	23.9	26				Chen et al. 2004
Ranatra longipes celebensis	Ranatra	Nepidae			23	24			26	27	Lansbury 1972
Ranatra longipes longipes	Ranatra	Nepidae			21	26			24	27	Polhemus, Polhemus 2013
Ranatra longipes longipes	Ranatra	Nepidae			21.5	25.5			24	27	Lansbury 1972
Ranatra longipes thai	Ranatra	Nepidae			21	24			22	26.5	Lansbury 1972
Ranatra luzonensis	Ranatra	Nepidae	25						28	29	Tran, Zettel 2021b
Ranatra machrisi	Ranatra	Nepidae	37				41				Nieser & Burmeister 1998
Ranatra macrophthalma	Ranatra	Nepidae	39	1			42	1			Nieser 1975
Ranatra maculosa	Ranatra	Nepidae	36				39				Kuitert 1949
Ranatra magna	Ranatra	Nepidae			46.5	53			49	57.5	Kuitert 1949
Ranatra magna	Ranatra	Nepidae	49						51	52	Nieser 1975
Ranatra malayana	Ranatra	Nepidae			26	29	30				Lansbury 1972
Ranatra mediana	Ranatra	Nepidae	29	1			32	1			Nieser 1975
Ranatra megalops	Ranatra	Nepidae	38				39				Lansbury 1972
Ranatra mixta	Ranatra	Nepidae	29.5				37.5				Kuitert 1947
Ranatra moderata	Ranatra	Nepidae	39.5				41				Kuitert 1949
Ranatra moderata	Ranatra	Nepidae	37						38	40	Nieser 1975
Ranatra natunaensis	Ranatra	Nepidae			23	27			27	29	Lansbury 1972
Ranatra neivai	Ranatra	Nepidae			35	36			37	38	Heckman 2021
Ranatra nieseri	Ranatra	Nepidae			22	22.5	24				Tran, Zettel 2021b
Ranatra nigra	Ranatra	Nepidae			30	33	34				Kuitert 1947
Ranatra obscura	Ranatra	Nepidae			29	32			31	33	Heckman 2021
Ranatra obscura	Ranatra	Nepidae	30	1			32	1			Nieser 1975
Ranatra occidentalis (npf)	Ranatra	Nepidae			24.5	26			24	29.5	Lansbury 1972
Ranatra occidentalis (rpf)	Ranatra	Nepidae			22.5	24	25				Lansbury 1972
Ranatra odontomeros	Ranatra	Nepidae	37				42				Tran, Zettel 2021
Ranatra odontomeros	Ranatra	Nepidae	34						37.3	38.6	Nieser 1996
Ranatra operculata	Ranatra	Nepidae	32.5				39				Kuitert 1949
Ranatra palawanensis	Ranatra	Nepidae			22	23.5			23.5	24.5	Tran, Zettel 2021b
Ranatra pangantihoni	Ranatra	Nepidae			33	38			38	43	Tran, Zettel 2021
Ranatra parmata	Ranatra	Nepidae			30	33			34	37	Lansbury 1972
Ranatra parvula	Ranatra	Nepidae			25.5	27			29	32.5	Kuitert 1949
Ranatra parvula	Ranatra	Nepidae			24	26	30				Nieser 1975
Ranatra pinifrons	Ranatra	Nepidae			30	32.5			33.5	36	Tran & Poggi 2019
Ranatra quadridentata	Ranatra	Nepidae			31	35			35	42	Kuitert 1947
Ranatra rabida	Ranatra	Nepidae	28				29				Nieser 1975
Ranatra rafflesi	Ranatra	Nepidae			21	24			25	29	Polhemus, Polhemus 2013
Ranatra rafflesi	Ranatra	Nepidae			21.5	24			25	29	Tran, Polhemus 2012
Ranatra recta	Ranatra	Nepidae	22.8						21.8	23.2	Chen et al. 2004
Ranatra robusta	Ranatra	Nepidae	40				45				Heckman 2021
Ranatra sarmientoi	Ranatra	Nepidae	23						24	25	Nieser 1975
Ranatra sarmientoi	Ranatra	Nepidae			22	23	24				de Carlo 1966
Ranatra schuhi	Ranatra	Nepidae	32.5				35.5				Polhemus, Polhemus 2012
Ranatra siolii	Ranatra	Nepidae	28				27				Nieser 1975
Ranatra spinifrons	Ranatra	Nepidae			30	33			33	36	Tran, Zettel 2021
Ranatra stali	Ranatra	Nepidae			35	38			39	43	Tran, Zettel 2021
Ranatra stali	Ranatra	Nepidae			36	37			40	42	Lansbury 1972
Ranatra sulawesii	Ranatra	Nepidae			34	38.3			35	39.5	Nieser, Chen 1991
Ranatra texana	Ranatra	Nepidae	33				35.3	0.31			Sites & Polhemus 1994, Hungerford 1930
Ranatra texana	Ranatra	Nepidae	33				37.5				Kuitert 1947
Ranatra thai	Ranatra	Nepidae			21	24			22	27	Polhemus, Polhemus 2013
Ranatra thai	Ranatra	Nepidae			21	24			22	26.5	Tran, Zettel 2021b
Ranatra titilaensis	Ranatra	Nepidae			17.5	18.4			18.7	19.5	Tran, Zettel 2021b
Ranatra titilaensis	Ranatra	Nepidae			17.5	18.4	18.7				Lansbury 1972
Ranatra tuberculifrons	Ranatra	Nepidae	39	2			45	3			Nieser 1975
Ranatra unicolor	Ranatra	Nepidae			24	32			27	32	Lansbury 1972
Ranatra unidentata	Ranatra	Nepidae			37	39	43				Kuitert 1947
Ranatra varipes	Ranatra	Nepidae			20	25			20	27	Lansbury 1972
Ranatra varipes	Ranatra	Nepidae			19.5	23			20	23	Lansbury 1972
Ranatra varipes var. atropha	Ranatra	Nepidae			19.5	23			20	23	Lansbury 1972
Ranatra wagneri	Ranatra	Nepidae			29	29.5			33	35.5	Heckman 2021
Ranatra williamsi	Ranatra	Nepidae			29	32			31	32	Kuitert 1949
Ranatra zeteki	Ranatra	Nepidae			29	31			32	34	Heckman 2021
Sigara abyssinica	Sigara	Corixidae	6.61857	0.335251			7.46688	0.218042			unpublished
Sigara albiventris	Sigara	Corixidae	6.57218				6.99744	0.370813			unpublished
Sigara alternata	Sigara	Corixidae	5.72166	0.437387			5.88919	0.251339			unpublished
Sigara armata	Sigara	Corixidae			5.7	6.3			5.9	6.9	Stonedahl & Lattin 1986
Sigara assimilis	Sigara	Corixidae	5.5361	0.160334			6.22977	0.339554			unpublished
Sigara ceres	Sigara	Corixidae	6.80414	0.109347			6.57218	0.628149			unpublished
Sigara chrostowskii	Sigara	Corixidae	4.5				5				Hutchinson 1927
Sigara chrostowskii	Sigara	Corixidae	5.2	0.13			5.53	0.175			Nieser 1970
Sigara daghestanica	Sigara	Corixidae	6.12676	0.0995925			5.98592	0.0995925			unpublished
Sigara dayetica	Sigara	Corixidae	7.11342				8.07992	0.991182			unpublished
Sigara decoratella	Sigara	Corixidae	5.4				5.7				Zimmermann 1980
Sigara denseconscripta	Sigara	Corixidae			7.3	8.4			7.6	8.6	Stonedahl & Lattin 1986
Sigara distincta	Sigara	Corixidae	7.616	0.16402			7.22167	0.499895			unpublished
Sigara distincta	Sigara	Corixidae			7.4	7.8			7.7	8.7	Jaczewski & Wróblewski 1978
Sigara dorsalis	Sigara	Corixidae	7.17		6.1	8	7.45		6.4	8.3	O'Connor et al. 2000
Sigara falleneoida	Sigara	Corixidae	6.86		5.9	7.5	6.85		6	7.6	O'Connor et al. 2000
Sigara falleni	Sigara	Corixidae	7.77064	0.0546733			8.13791	0.443607			unpublished
Sigara femoridens	Sigara	Corixidae			6.4	7.3			6.3	8.2	Bachmann 1979
Sigara femoridens	Sigara	Corixidae			6.6	7.3			7.3	8	Jaczewski & Wróblewski 1978
Sigara forciceps	Sigara	Corixidae			6.4	7.3			6.3	8.2	Bachman 1979
Sigara fossarum	Sigara	Corixidae	5.39306	0.347939			5.89177	0.184598			unpublished
Sigara grossolineata	Sigara	Corixidae	5.78		5	6.9	6.02		5.4	6.7	O'Connor et al. 2000
Sigara grossolineata	Sigara	Corixidae			4.7	5.6			5.2	5.8	Menke 1979
Sigara halei	Sigara	Corixidae			5	5.6			5.2	5.8	Stonedahl & Lattin 1986
Sigara hellensi	Sigara	Corixidae	4.8				5.4				Hungerford 1934
Sigara iactans	Sigara	Corixidae			4	4.5			4.3	4.8	Jaczewski & Wróblewski 1978
Sigara kempi	Sigara	Corixidae	6.5						6.7	6.8	Basu et al. 2018
Sigara kervillei	Sigara	Corixidae	5.81831	0.311686			6.2629	0.144652			unpublished
Sigara krafti	Sigara	Corixidae	5.41237				5.61856	0.257217			unpublished
Sigara lateralis	Sigara	Corixidae			5.3	5.8			5.4	6.1	Stonedahl & Lattin 1986
Sigara matsumurai	Sigara	Corixidae			4.5	5.5			5.3	6.2	Jaczewski & Wróblewski 1978
Sigara mayri	Sigara	Corixidae	4.9678	0.222084			5.33507				unpublished
Sigara mckinstryi	Sigara	Corixidae	6.59426	0.123987			6.95876	0.493072			unpublished
Sigara mckinstryi	Sigara	Corixidae			4.5	5.3			4.7	5.6	Menke 1979
Sigara meridionalis	Sigara	Corixidae			6	6.8			7	7.5	Hutchinson 1927
Sigara meridionalis	Sigara	Corixidae			4.6	5.6			4.8	5.7	Stonedahl, Lattin, 1986
Sigara nigrolineata	Sigara	Corixidae	5.94258	0.290776			6.39177	0.228715			unpublished
Sigara omani	Sigara	Corixidae			4.7	5.5			5.3	6.2	Jaczewski & Wróblewski 1978
Sigara omani	Sigara	Corixidae			5.3	5.7			5.5	6.2	Menke 1979
Sigara parvula	Sigara	Corixidae			5.1	6.3			5.4	6.4	Stonedahl & Lattin 1986
Sigara platensis	Sigara	Corixidae	3.94331	0.419954			4.52321	0.419162			unpublished
Sigara saileri	Sigara	Corixidae			5.3	6.1			5.3	6.3	Bernardo et al. 2012
Sigara scotti	Sigara	Corixidae			6.05	6.15			6.17	7.18	Wilson 1953
Sigara scripta	Sigara	Corixidae	5.08		4.8	5.5	5.37		5	6.2	O'Connor et al. 2000
Sigara selecta	Sigara	Corixidae	5.1495	0.117261			5.43816	0.118108			unpublished
Sigara sexlineata	Sigara	Corixidae	5.62501	0.502366			5.95362	0.354324			unpublished
Sigara stagnalis	Sigara	Corixidae	5.95362				6.80414	0.32804			unpublished
Sigara striata	Sigara	Corixidae	6.11685	0.245861			6.01689	0.340239			unpublished
Sigara substriata	Sigara	Corixidae	7.31961	0.0446406			7.99708	1.61193			unpublished
Sigara trimaculata	Sigara	Corixidae			7.2	8.1			7.1	8.2	Bachmann 1979
Sigara trimaculata	Sigara	Corixidae	6.24357	0.0740281			6.366	0.178562			unpublished
Sigara vallis	Sigara	Corixidae			7.2	8.1			7.1	8.2	Bachman 1979
Sigara vandykei	Sigara	Corixidae			5.3	6			5.6	6.2	Lauck 1966
Sigara vandykei	Sigara	Corixidae			4.5	5.3			4.9	5.6	Menke 1979
Sigara washingtonensis	Sigara	Corixidae			4.7	5.6			4.8	5.9	Stonedahl & Lattin 1986
Sigara washingtonensis	Sigara	Corixidae			5.1	5.5			5.4	6.1	Menke 1979
Sigara weymarni	Sigara	Corixidae			4.5	5.2			4.6	6.2	Stonedahl & Lattin 1986
Sigara yala	Sigara	Corixidae			5.4	5.9			5.8	6.1	Bachman 1979
Stalocoris bicolanus bicolanus (b)	Stalocoris	Naucoridae			6.1	6.6			6.5	6.7	Zettel 2003
Stalocoris bicolanus ruizi (b)	Stalocoris	Naucoridae			5.6	5.9			5.6	6	Zettel 2003
Stalocoris breviceps (b)	Stalocoris	Naucoridae	5.8						4.9	5.5	Zettel et al. 1999
Stalocoris rarosae (b)	Stalocoris	Naucoridae			5.3	5.9			5.9	6.1	Zettel 2003
Stalocoris schoedli (b)	Stalocoris	Naucoridae			6.3	7.1			6.7	7.4	Zettel et al. 1999
Stalocoris schoedli (m)	Stalocoris	Naucoridae			6.7	7.3			6.7	7.1	Zettel et al. 1999
Stalocoris tansiongcoi (b)	Stalocoris	Naucoridae			5.9	6.3			6.1	6.5	Zettel et al. 1999
Stalocoris tansiongcoi (m)	Stalocoris	Naucoridae			6.3	6.5			6.4	6.7	Zettel et al. 1999
Stalocoris ticaoensis (b)	Stalocoris	Naucoridae			5.8	5.9			6	6.2	Zettel et al. 1999
Telmatotrephes grandicollis	Telmatotrephes	Nepidae	26				26				Kuitert 1947
Temnocoris leachi (sm)	Temnocoris	Naucoridae			9.52	10.24			8.32	8.96	Sites & Bergsten 2022
Temnocoris leachi (m)	Temnocoris	Naucoridae			10.32	10.4			8.4	8.88	Sites & Bergsten 2023
Temnocoris montandoni (sm)	Temnocoris	Naucoridae			9.76	11.2			9.2	10.08	Sites & Bergsten 2024
Temnocoris poissoni (sm)	Temnocoris	Naucoridae			9.2	10.48			9.12	9.16	Sites & Bergsten 2025
Temnocoris poissoni (m)	Temnocoris	Naucoridae			9.76	10.8			8.88	9.52	Sites & Bergsten 2026
Tenagobia aconita	Tenagobia	Micronectidae	2.4				2.4				Nieser 1977
Tenagobia boliviana (m)	Tenagobia	Micronectidae			1.72	1.89			1.8	2.02	Nieser, Chen 2008
Tenagobia campula	Tenagobia	Micronectidae			2.6	2.9			3.2	3.5	Nieser 1977
Tenagobia carapachay	Tenagobia	Micronectidae			2.27	2.47			2.13	2.7	Nieser 1977
Tenagobia castanea	Tenagobia	Micronectidae			2.45	2.52			2.39	2.68	Polhemus, Nieser 1997
Tenagobia constricta	Tenagobia	Micronectidae	2.8				3				Deay 1930
Tenagobia constricta	Tenagobia	Micronectidae	2.8						2.7	3	Nieser 1977
Tenagobia costaricana	Tenagobia	Micronectidae	1.5						1.8	2	Hungerford 1948
Tenagobia costaricana	Tenagobia	Micronectidae	1.8						1.8	2	Deay 1935
Tenagobia costaricana	Tenagobia	Micronectidae	1.8						1.8	2	Nieser 1977
Tenagobia fasciata	Tenagobia	Micronectidae			2.9	3.1			2.8	3.3	Nieser 1977
Tenagobia fasciata	Tenagobia	Micronectidae			2.61	2.8			2.72	2.8	Nieser, Chen 2008
Tenagobia fuscata	Tenagobia	Micronectidae			3.3	3.45			2.4	3.75	Hungerford 1948
Tenagobia fuscata	Tenagobia	Micronectidae			3.05	3.32			3.3	3.45	Nieser 1977
Tenagobia fuscata	Tenagobia	Micronectidae			3.3	3.45			3.4	3.75	Deay 1935
Tenagobia fuscata (m)	Tenagobia	Micronectidae	3.7						3.6	3.95	Bachmann 1979
Tenagobia hungerfordi	Tenagobia	Micronectidae	2.85						3	3.15	Deay 1930
Tenagobia incerta	Tenagobia	Micronectidae	2.43	0.06			2.62	0.09			Nieser 1975b
Tenagobia incerta	Tenagobia	Micronectidae			2.55	2.8			2.85	3	Deay 1935
Tenagobia incerta (b)	Tenagobia	Micronectidae			1.7	1.9			1.7	2.1	Nieser 1977
Tenagobia incerta (m)	Tenagobia	Micronectidae			2.2	2.6			2.4	2.8	Nieser 1977
Tenagobia latioculata	Tenagobia	Micronectidae			2.6	2.8			2.6	2.8	Nieser 1977
Tenagobia latioculata	Tenagobia	Micronectidae	2.67	0.06			2.76	0.05			Nieser 1975b
Tenagobia latioculata	Tenagobia	Micronectidae	2.7				2.8				Nieser 1970
Tenagobia lundbladi	Tenagobia	Micronectidae	2.3						2.5	2.7	Nieser 1977
Tenagobia marmorata	Tenagobia	Micronectidae			1.8	1.91			2	2.26	Nieser 1977
Tenagobia melini	Tenagobia	Micronectidae			3.3	3.4			3.4	3.9	Nieser 1977
Tenagobia mexicana	Tenagobia	Micronectidae			2.55	2.7			2.85	3	Deay 1930
Tenagobia mexicana	Tenagobia	Micronectidae			2.3	2.5			2.5	2.7	Nieser 1977
Tenagobia minuta	Tenagobia	Micronectidae	1.8						1.8	2	Deay 1930
Tenagobia peruana	Tenagobia	Micronectidae			2.7	2.9			2.7	2.9	Nieser 1977
Tenagobia pseudoromani	Tenagobia	Micronectidae			2.6	2.8			2.7	3	Nieser 1977
Tenagobia pseudoromani	Tenagobia	Micronectidae	2.77	0.06			2.88	0.15			Nieser 1975b
Tenagobia pulchra	Tenagobia	Micronectidae			2.1	2.2			2.1	2.3	Nieser 1977
Tenagobia pulchra	Tenagobia	Micronectidae			2.1	2.2			2.17	2.25	Deay 1935
Tenagobia romani	Tenagobia	Micronectidae			2.2	2.3			2.3	2.48	Nieser 1977
Tenagobia schadei	Tenagobia	Micronectidae			3.15	3.39			3.35	3.65	Nieser 1977
Tenagobia schadei	Tenagobia	Micronectidae	3.29	0.05			3.53	0.05			Nieser 1975b
Tenagobia schreiberi	Tenagobia	Micronectidae			2.5	2.75			2.5	2.72	Nieser, Chen 2008
Tenagobia selecta	Tenagobia	Micronectidae			3.8	4.2			4	4.4	Nieser 1977
Tenagobia selecta	Tenagobia	Micronectidae			4.2	4.6			4.4	4.8	Deay 1935
Tenagobia selecta tarahui	Tenagobia	Micronectidae	3.54						3.52	3.6	Bachmann 1979
Tenagobia serrata	Tenagobia	Micronectidae	2.55						3	3.1	Deay 1930
Tenagobia serrata	Tenagobia	Micronectidae	2.46		2.4	2.61	2.69		2.62	2.8	Nieser 1970
Tenagobia signata	Tenagobia	Micronectidae			2.3	2.8			2.4	2.7	Nieser 1977
Tenagobia signata	Tenagobia	Micronectidae	2.16		2.1	2.32	2.46		2.32	2.58	Nieser 1970
Tenagobia signata	Tenagobia	Micronectidae			2.4	2.8			2.6	3	Deay 1935
Tenagobia socialis	Tenagobia	Micronectidae			2	2.7			2.3	2.9	Nieser 1977
Tenagobia socialis	Tenagobia	Micronectidae	2.53	0.08			2.79	0.05			Nieser 1975b
Tenagobia socialis	Tenagobia	Micronectidae			2.25	2.75			2.6	2.9	Deay 1935
Tenagobia spinifera	Tenagobia	Micronectidae			3.2	3.4			3.4	3.8	Nieser 1977
Tenagobia spinifera	Tenagobia	Micronectidae	3.41		3.4	3.42	3.58		3.3	3.71	Nieser 1970
Tenagobia testacea	Tenagobia	Micronectidae			2	2.2	2.3				Nieser 1977
Tenagobia truncata	Tenagobia	Micronectidae	2.17				2.3				Deay 1930
Tenagobia truncata	Tenagobia	Micronectidae			2.1	2.3			2.3	2.5	Nieser 1977
Tiphotrephes immaculatus (mi)	Tiphotrephes	Helotrephidae			1.2	1.26			1.3	1.32	Papacek & Zettel 2005
Trichocorixa arizonensis	Trichocorixa	Corixidae			2.4	3.6			3.4	3.8	Hungerford 1948
Trichocorixa beebei	Trichocorixa	Corixidae	3				3.2				Hungerford 1948
Trichocorixa borealis	Trichocorixa	Corixidae			4	4.4			4.2	4.6	Hungerford 1948
Trichocorixa calva	Trichocorixa	Corixidae			3.8	4.2			4.2	4.6	Hungerford 1948
Trichocorixa confusa	Trichocorixa	Corixidae	3.6				4				Hungerford 1948
Trichocorixa kanza	Trichocorixa	Corixidae			4.2	4.5			4.3	4.5	Hungerford 1948
Trichocorixa louisianae	Trichocorixa	Corixidae			3.6	4			4	4.6	Hungerford 1948
Trichocorixa macroceps	Trichocorixa	Corixidae			2.8	3.1			2.9	3.2	Hungerford 1948
Trichocorixa mendozana	Trichocorixa	Corixidae			4.1	4.4			4.3	4.6	Hungerford 1948
Trichocorixa milicorum	Trichocorixa	Corixidae			3.8	4.5			3.6	4.9	Bachmann 1979
Trichocorixa naias	Trichocorixa	Corixidae			3.3	3.8			3.7	4.4	Hungerford 1948
Trichocorixa orinocoensis	Trichocorixa	Corixidae	4.3						4.3	4.5	Hungerford 1948
Trichocorixa orinocoensis	Trichocorixa	Corixidae	4.33	0.165			4.67	0.205			Nieser 1969
Trichocorixa parvula	Trichocorixa	Corixidae			3.4	3.8			3.7	4.2	Hungerford 1948
Trichocorixa reticulata	Trichocorixa	Corixidae			2.8	4.9			3.4	5.2	Hungerford 1948
Trichocorixa reticulata	Trichocorixa	Corixidae	3.84	0.154			3.82	0.381			Nieser 1969
Trichocorixa reticulata	Trichocorixa	Corixidae			2.8	5.3			3	5.4	Menke 1979
Trichocorixa uhleri	Trichocorixa	Corixidae			3.6	3.8			3.6	4	Hungerford 1948
Trichocorixa verticalis	Trichocorixa	Corixidae			3.6	4.6			3.8	5.4	Hungerford 1948
Trichocorixa verticalis californica	Trichocorixa	Corixidae	4.5				5				Hungerford 1948
Trichocorixa verticalis californica	Trichocorixa	Corixidae			4.2	5			4.4	5.8	Menke 1979
Trichocorixa verticalis californica	Trichocorixa	Corixidae			4.1	5			4.6	5.2	Stonedahl & Lattin 1986
Trichocorixa verticalis fenestrata	Trichocorixa	Corixidae	4				4.4				Hungerford 1948
Trichocorixa verticalis interiores	Trichocorixa	Corixidae			2.8	4.5			3.4	5.2	Hungerford 1948
Trichocorixa verticalis saltoni	Trichocorixa	Corixidae	4				4.3				Hungerford 1948
Trichocorixa verticalis saltoni	Trichocorixa	Corixidae			3.9	5.1			4.1	5.6	Menke 1979
Trichocorixa verticalis var. sellaris	Trichocorixa	Corixidae	4.4				5				Hungerford 1948
Trichocorixa verticalis verticalis	Trichocorixa	Corixidae			2.9	5			3	4.4	Hungerford 1948
Trichocorixa verticalis verticalis	Trichocorixa	Corixidae	3.93	0.268			4.16	0.373			Nieser 1969
Tsingala angulata (m)	Tsingala	Naucoridae	9.36		7.84	9.6	9.46		9.2	10	Sites & Bergsten 2022
Tsingala latiforma (m)	Tsingala	Naucoridae	9.95		9.68	10.16	9.4		8.96	9.84	Sites & Bergsten 2022
Tsingala spatulata (sm)	Tsingala	Naucoridae	8.73		8.4	9.2	9.47		8.64	10.4	Sites & Bergsten 2022
Tsingala trilobata (m)	Tsingala	Naucoridae	8.9		8.24	9.52	9.5		8.96	10.2	Sites & Bergsten 2022
All data are presented as they appear in the original article.
All data are in mm
Abbreviations:
m=macropterous form
b=brachypterous form
mi=micropterous form
sm=submacropterous (hindwing micropterous)
d=dark form
l=light form
npf=normal prothorax form
rpf=reduced prothorax form
unpublished=Specimens from the Hemiptera Collection of the Hungarian Natural History Museum. The measurements were made by G. Bakonyi.

## Sheet: Table S2
Species	Female				me.-avg.					Species	Male				me.-avg.
	me. avg.	min.	max.	avg.	(%)	Author					me. avg.	min.	max.	avg.	(%)	Author
Ambrysus relictus (b)	5.44	5.22	5.72	5.47	-0.551471	Polhemus, Polhemus 1994				Ambrysus relictus (b)	5.34	5.16	5.66	5.41	-1.31086	Polhemus, Polhemus 1994
Anisops brooksianus	5.79	5.2	6.08	5.64	2.59067	Nieser et al. 2003				Anisops brooksianus	4.95	4.9	4.91	4.905	0.909091	Nieser et al. 2003
Anisops rhomboides	5.67	5.5	6.25	5.875	-3.61552	Nieser, Chen 1999				Anisops rhomboides	5.56	5.2	5.9	5.55	0.179856	Nieser, Chen 1999
Anisops salibabu	5.59	5.2	5.8	5.5	1.61002	Nieser, Chen 1999				Anisops salibabu	5.28	5.2	5.4	5.3	-0.378788	Nieser, Chen 1999
Aphelocheirus ellipsoideus (m)	7.5	7.1	7.7	7.4	1.33333	Tong-Yin Xie & Guo-Qing Liu 2015				Aphelocheirus ellipsoideus (m)	7.9	7.8	8.1	7.95	-0.632911	Tong-Yin Xie & Guo-Qing Liu 2015
Aphelocheirus ipsoideus (b)	8.1	6.9	8.5	7.7	4.93827	Tong-Yin Xie & Guo-Qing Liu 2015				Aphelocheirus ipsoideus (b)	7.3	7	8.2	7.6	-4.10959	Tong-Yin Xie & Guo-Qing Liu 2015
Aphelocheirus kra (m)	9.35	9.05	9.71	9.38	-0.320856	Sites 2005				Aphelocheirus kra (m)	9.19	8.96	9.54	9.25	-0.652884	Sites 2005
Aphelocheirus monthathanus (b)	7.97	7.55	8.22	7.885	1.0665	Sites, Zettel 2005				Aphelocheirus menglaensis (b)	9.1	8.9	9.9	9.4	-3.2967	Tong-Yin Xie & Guo-Qing Liu 2015
Aphelocheirus monthathanus (m)	8.34	7.88	8.63	8.255	1.01918	Sites, Zettel 2005				Aphelocheirus monthathanus (b)	7.91	7.47	8.05	7.76	1.89633	Sites, Zettel 2005
Aphelocheirus tesselatus (b)	8.42	7.8	8.71	8.255	1.95962	Sites 2005				Aphelocheirus monthathanus (m)	8.04	7.72	8.47	8.095	-0.68408	Sites, Zettel 2005
Aphelocheirus tesselatus (m)	8.62	8.47	8.96	8.715	-1.10209	Sites 2005				Aphelocheirus tesselatus (b)	8.45	7.64	8.8	8.22	2.72189	Sites 2005
Buenoa amnigenoidea	5.34	5.3	4.42	4.86	8.98876	Nieser 1970				Aphelocheirus tesselatus (m)	8.69	8.63	8.8	8.715	-0.287687	Sites 2005
Buenoa amnigenus (b)	5.6	5.3	5.9	5.6	0	Nieser 1975				Buenoa amnigenoidea	5.22	5.12	5.31	5.215	0.0957854	Nieser 1970
Buenoa communis	6.55	5.76	7.3	6.53	0.305344	Nieser 1968				Buenoa amnigenus (b)	5.1	5	5.2	5.1	0	Nieser 1975
Buenoa doesburgi	6.12	6.02	6.29	6.155	-0.571895	Nieser 1968				Buenoa communis	6	5.55	6.63	6.09	-1.5	Nieser 1968
Buenoa fittkaui	6	5.9	6.1	6	0	Nieser 1970				Buenoa doesburgi	5.93	5.8	6.1	5.95	-0.337268	Nieser 1968
Buenoa oreia (b)	9.4	8.7	9.9	9.3	1.06383	Nieser et al. 1997				Buenoa fittkaui	5.97	5.92	6	5.96	0.167504	Nieser 1970
Buenoa oreia (m)	9.25	9.1	9.45	9.275	-0.27027	Nieser et al. 1997				Buenoa oreia (b)	9.59	9.2	9.9	9.55	0.417101	Nieser et al. 1997
Gelastocoris oculatus oculatus	8.27	7.95	8.61	8.28	-0.120919	Bennett & Cook 1981				Gelastocoris oculatus oculatus	7.34	6.81	7.79	7.3	0.544959	Bennett & Cook 1981
Helotrephes otoeis	2.4	2.32	2.47	2.395	0.208333	Nieser, Chen 1999				Helotrephes otoeis	2.34	2.32	2.38	2.35	-0.42735	Nieser, Chen 1999
Hydrotrephes mexon (b)	3.8	3.7	3.89	3.795	0.131579	Nieser, Chen 1999				Hydrotrephes mexon (b)	3.63	3.5	3.8	3.65	-0.550964	Nieser, Chen 1999
Hydrotrephes pardalos (b)	2.47	2.4	2.51	2.455	0.607287	Nieser, Chen 1999				Hydrotrephes pardalos (b)	2.32	2.23	2.43	2.33	-0.431034	Nieser, Chen 1999
Hydrotrephes pardalos (m)	2.42	2.4	2.45	2.425	-0.206612	Nieser, Chen 1999				Hydrotrephes pardalos (m)	2.35	2.3	2.4	2.35	0	Nieser, Chen 1999
Hydrotrephes polhemi (b)	2.92	2.77	3.14	2.955	-1.19863	Nieser, Chen 1999				Hydrotrephes polhemi (b)	2.87	2.82	3	2.91	-1.39373	Nieser, Chen 1999
Laccotrephes robustus	37.5	34.2	39	36.6	2.4	Nieser et al. 2009				Hydrotrephes polhemi (m)	2.75	2.72	2.78	2.75	0	Nieser, Chen 1999
Laccotrephes simulatus	17.1	15.5	18.5	17	0.584795	Nieser et al. 2009				Laccotrephes robustus	36.5	32.5	39.6	36.05	1.23288	Nieser et al. 2009
Lethocerus americanus	58.6	58.3	59	58.65	-0.0853242	Goodwin 2006				Laccotrephes simulatus	15.2	14.1	16.4	15.25	-0.328947	Nieser et al. 2009
Lethocerus bruchi	72.7	64.2	79	71.6	1.51307	Goodwin 2006				Lethocerus americanus	50.8	47	57.1	52.05	-2.46063	Goodwin 2006
Lethocerus camposi	83.6	79.1	88	83.55	0.0598086	Goodwin 2006				Lethocerus bruchi	72.6	69.3	77.3	73.3	-0.964187	Goodwin 2006
Lethocerus collosicus	83	77	89.3	83.15	-0.180723	Goodwin 2006				Lethocerus camposi	76.8	73.2	80	76.6	0.260417	Goodwin 2006
Lethocerus cordofanus	70.1	65	74	69.5	0.85592	Goodwin 2006				Lethocerus collosicus	74.2	69.3	76.4	72.85	1.81941	Goodwin 2006
Lethocerus delpontei	65.8	61	69.5	65.25	0.835866	Goodwin 2006				Lethocerus cordofanus	63.3	61	64.6	62.8	0.789889	Goodwin 2006
Lethocerus dilatus	70.3	69	71.6	70.3	0	Goodwin 2006				Lethocerus delpontei	60	51.3	64.5	57.9	3.5	Goodwin 2006
Lethocerus grandis	97.3	95	101.3	98.15	-0.873587	Goodwin 2006				Lethocerus dilatus	78.4	77	82	79.5	-1.40306	Goodwin 2006
Lethocerus indicus	77.5	74	80	77	0.645161	Goodwin 2006				Lethocerus grandis	85.3	81	91.3	86.15	-0.996483	Goodwin 2006
Lethocerus jimenezasuai	65.4	62	68.2	65.1	0.458716	Goodwin 2006				Lethocerus indicus	67.2	64	77.6	70.8	-5.35714	Goodwin 2006
Lethocerus maximus	104.8	100	109.3	104.65	0.14313	Goodwin 2006				Lethocerus insulanus	56.7	53	60	56.5	0.352734	Goodwin 2006
Lethocerus mazzai	67	64	71.7	67.85	-1.26866	Goodwin 2006				Lethocerus jimenezasuai	61.2	59	65	62	-1.30719	Goodwin 2006
Lethocerus medius	62.2	62	63.1	62.55	-0.562701	Goodwin 2006				Lethocerus maximus	95.9	90.2	101.4	95.8	0.104275	Goodwin 2006
Lethocerus melloleitaoi	66.8	64.8	70	67.4	-0.898204	Goodwin 2006				Lethocerus mazzai	65.7	63.2	70.1	66.65	-1.44597	Goodwin 2006
Lethocerus oculatus	76	73	79	76	0	Goodwin 2006				Lethocerus medius	53	48.8	57.5	53.15	-0.283019	Goodwin 2006
Lethocerus patruelis	73.6	70	80	75	-1.90217	Goodwin 2006				Lethocerus melloleitaoi	62.2	58.5	67	62.75	-0.884244	Goodwin 2006
Lethocerus uhleri	50	46.2	54.3	50.25	-0.5	Goodwin 2006				Lethocerus oculatus	69.3	68	70.1	69.05	0.36075	Goodwin 2006
Limnocoris asper (b)	7.5	7.3	7.6	7.45	0.666667	Nieser, Lopes Ruf 2001				Lethocerus patruelis	63.5	58.5	68	63.25	0.393701	Goodwin 2006
Limnocoris borellii (b)	12.8	12.4	13.3	12.85	-0.390625	Nieser, Lopes Ruf 2001				Lethocerus uhleri	44.6	41.8	53	47.4	-6.27803	Goodwin 2006
Limnocoris brasiliensis (b)	10.7	10.3	11.2	10.75	-0.46729	Nieser, Lopes Ruf 2001				Limnocoris abbreviatus (b)	9.6	9.2	10.1	9.65	-0.520833	Nieser, Lopes Ruf 2001
Limnocoris chaetocarinatus (b)	7.48	7.2	7.92	7.56	-1.06952	Rodriges, Sites 2019				Limnocoris asper (b)	7.3	7.2	7.4	7.3	0	Nieser, Lopes Ruf 2001
Limnocoris decarloi (b)	8.4	8.3	8.5	8.4	0	Nieser, Lopes Ruf 2001				Limnocoris bachmanni	6.4	6.2	6.5	6.35	0.78125	Nieser 1975
Limnocoris lanemeloi (b)	8.5	8.2	8.8	8.5	0	Nieser, Lopes Ruf 2001				Limnocoris borellii (b)	11.7	10.8	12.2	11.5	1.7094	Nieser, Lopes Ruf 2001
Limnocoris lautereri	6.6	6.5	6.8	6.65	-0.757576	Nieser et al. 2013				Limnocoris brasiliensis (b)	10.5	10.3	10.8	10.55	-0.47619	Nieser, Lopes Ruf 2001
Limnocoris maculiceps (b)	8.8	8.3	9.4	8.85	-0.568182	Nieser, Lopes Ruf 2001				Limnocoris chaetocarinatus (b)	7.68	7.36	8.08	7.72	-0.520833	Rodriges, Sites 2019
Limnocoris major (b)	9.55	9.28	9.84	9.56	-0.104712	Rodriges, Sites 2019				Limnocoris decarloi (b)	8.2	8.1	8.3	8.2	0	Nieser, Lopes Ruf 2001
Limnocoris nigropunctatus (b)	8.7	8.2	8.9	8.55	1.72414	Nieser, Lopes Ruf 2001				Limnocoris lanemeloi (b)	8.4	8.2	8.6	8.4	0	Nieser, Lopes Ruf 2001
Limnocoris pauper (b)	9.4	9	10.1	9.55	-1.59574	Nieser, Lopes Ruf 2001				Limnocoris lautereri	6.6	6.5	6.8	6.65	-0.757576	Nieser et al. 2013
Limnocoris pectoralis (m)	9.9	9.2	10.6	9.9	0	Nieser, Lopes Ruf 2001				Limnocoris maculiceps (b)	8.6	8.3	9	8.65	-0.581395	Nieser, Lopes Ruf 2001
Limnocoris porphyros (b)	8	7.7	8.4	8.05	-0.625	Nieser, Lopes Ruf 2001				Limnocoris major (b)	9.17	8.72	9.68	9.2	-0.327154	Rodriges, Sites 2019
Limnocoris pusillus (b)	6.9	6.7	7.1	6.9	0	Nieser, Lopes Ruf 2001				Limnocoris nigropunctatus (b)	8.5	8.2	8.7	8.45	0.588235	Nieser, Lopes Ruf 2001
Limnocoris rodriguesi	8.76	8.55	8.96	8.755	0.0570776	Reynoso-Velasco 2020				Limnocoris pauper (b)	9.1	8.9	9.4	9.15	-0.549451	Nieser, Lopes Ruf 2001
Limnocoris rotundatus (b)	8	7.8	8.2	8	0	Nieser, Lopes Ruf 2001				Limnocoris pectoralis (m)	10.2	9.1	10.9	10	1.96078	Nieser, Lopes Ruf 2001
Limnocoris submontandoni (b)	8.9	8.7	9.1	8.9	0	Nieser, Lopes Ruf 2001				Limnocoris porphyros (b)	7.8	7.6	8	7.8	0	Nieser, Lopes Ruf 2001
Limnocoris submontandoni (m)	8.8	8.7	9	8.85	-0.568182	Nieser, Lopes Ruf 2001				Limnocoris pusillus (b)	6.7	6.4	7	6.7	0	Nieser, Lopes Ruf 2001
Limnocoris volxemi (b)	8.8	8.3	9.4	8.85	-0.568182	Nieser et al. 2013				Limnocoris rodriguesi	8.44	8.3	8.72	8.51	-0.829384	Reynoso-Velasco 2020
Limnocoris zacki (b)	6.16	5.88	6.56	6.22	-0.974026	Rodriges, Sites 2019				Limnocoris rotundatus (b)	8.1	7.9	8.3	8.1	0	Nieser, Lopes Ruf 2001
Macrocoris namorona (sm)	15	14.4	15.36	14.88	0.8	Sites & Bergsten 2028				Limnocoris submontandoni (b)	8.55	8.2	8.9	8.55	0	Nieser, Lopes Ruf 2001
Martarega hungerfordi	6	5.8	6.1	5.95	0.833333	Nieser 1975				Limnocoris submontandoni (m)	8.85	8.7	8.9	8.8	0.564972	Nieser, Lopes Ruf 2001
Martarega hungerfordi	5.95	5.76	6.05	5.905	0.756303	Nieser 1968				Limnocoris volxemi (b)	8.6	8.3	9	8.65	-0.581395	Nieser et al. 2013
Martarega membranacea (b)	4.59	4.46	4.64	4.55	0.87146	Nieser 1968				Limnocoris zacki (b)	6.07	5.68	6.32	6	1.15321	Rodriges, Sites 2019
Martarega membranacea (b)	4.59	4.46	4.64	4.55	0.87146	Nieser 1968				Macrocoris namorona (sm)	14.6	13.92	14.88	14.4	1.36986	Sites & Bergsten 2028
Micronecta aleksanderi (m)	1.8	1.77	1.83	1.8	0	Nieser & Chen 1999				Martarega hungerfordi	5.1	5.1	5.2	5.15	-0.980392	Nieser 1975
Micronecta carbonaria (m)	3.37	3.26	3.44	3.35	0.593472	Tinerella 2008				Martarega hungerfordi	5.14	5.11	5.21	5.16	-0.389105	Nieser 1968
Micronecta carpatica (b)	1.71	1.57	1.83	1.7	0.584795	Wróblewski 1958				Martarega membranacea (b)	4.28	4.18	4.35	4.265	0.350467	Nieser 1968
Micronecta gracilis (m)	3.5	2.97	3.82	3.395	3	Tinerella 2013				Martarega membranacea (b)	4.28	4.18	4.35	4.265	0.350467	Nieser 1968
Micronecta griseola (b)	1.84	1.54	2.17	1.855	-0.815217	Wróblewski 1958				Micronecta aleksanderi (m)	1.81	1.7	1.82	1.76	2.76243	Nieser & Chen 1999
Micronecta griseola (m)	2.14	1.92	2.29	2.105	1.63551	Wróblewski 1958				Micronecta carbonaria (m)	3.18	3	3.24	3.12	1.88679	Tinerella 2008
Micronecta halei (m)	3.25	2.77	3.11	2.94	9.53846	Tinerella 2013				Micronecta carpatica (b)	1.7	1.57	1.83	1.7	0	Wróblewski 1958
Micronecta jenniferae (b)	2.43	2.4	2.48	2.44	-0.411523	Tinerella 2008				Micronecta gracilis (m)	3.3	3.1	3.56	3.33	-0.909091	Tinerella 2013
Micronecta kymatista (m)	3.06	2.92	3.12	3.02	1.30719	Nieser & Chen 1999				Micronecta griseola (b)	1.81	1.52	2.12	1.82	-0.552486	Wróblewski 1958
Micronecta lansburyi (m)	3.13	3.02	3.28	3.15	-0.638978	Tinerella 2013				Micronecta griseola (m)	2.09	1.8	2.29	2.045	2.15311	Wróblewski 1958
Micronecta ludibunda	2.14	1.86	2.36	2.11	1.40187	Tinerella 2008				Micronecta halei (m)	2.99	2.77	3.11	2.94	1.67224	Tinerella 2013
Micronecta major (m)	4.46	4.42	4.49	4.455	0.112108	Tinerella 2013				Micronecta jenniferae (b)	2.38	2.26	2.47	2.365	0.630252	Tinerella 2008
Micronecta pachynychi (m)	2.05	2.02	2.08	2.05	0	Nieser & Chen 1999				Micronecta kymatista (m)	2.88	2.8	2.9	2.85	1.04167	Nieser & Chen 1999
Micronecta paragoga (b)	1.93	1.91	1.94	1.925	0.259067	Tinerella 2013				Micronecta lansburyi (m)	2.89	2.82	3.1	2.96	-2.42215	Tinerella 2013
Micronecta quadristrigata	2.7	2.54	2.9	2.72	-0.740741	Tinerella 2008				Micronecta ludibunda	2.15	1.96	2.24	2.1	2.32558	Tinerella 2008
Micronecta quadristrigata (m)	2.7	2.54	2.9	2.72	-0.740741	Tinerella 2013				Micronecta major (m)	4.38	4.15	4.51	4.33	1.14155	Tinerella 2013
Micronecta queenslandica (m)	2.85	2.79	2.93	2.86	-0.350877	Tinerella 2013				Micronecta pachynychi (m)	1.98	1.92	2.03	1.975	0.252525	Nieser & Chen 1999
Micronecta robusta (m)	3.82	3.7	4.09	3.895	-1.96335	Tinerella 2013				Micronecta paragoga (b)	1.83	1.79	1.86	1.825	0.273224	Tinerella 2013
Micronecta tasmanica (m)	3.69	3.47	3.85	3.66	0.813008	Tinerella 2013				Micronecta quadristrigata	2.7	2.51	2.87	2.69	0.37037	Tinerella 2008
Micronecta virgata (m)	3.37	2.89	3.5	3.195	5.19288	Tinerella 2008				Micronecta quadristrigata (m)	2.7	2.51	2.87	2.69	0.37037	Tinerella 2013
Micronecta virgata (m)	3.24	2.89	3.5	3.195	1.38889	Tinerella 2013				Micronecta queenslandica (m)	2.77	2.67	2.86	2.765	0.180505	Tinerella 2013
Namtokocoris akekawati (m)	9.67	9.13	9.96	9.545	1.29266	Sites & Akekawat Vitheepradit 2007				Micronecta robusta (m)	3.68	3.52	3.89	3.705	-0.679348	Tinerella 2013
Namtokocoris dalanta (m)	9.65	9.21	10.04	9.625	0.259067	Sites & Akekawat Vitheepradit 2007				Micronecta tasmanica (m)	3.29	3.13	3.41	3.27	0.607903	Tinerella 2013
Namtokocoris kem (m)	8.18	7.8	8.47	8.135	0.550122	Sites & Akekawat Vitheepradit 2007				Micronecta virgata (m)	3.22	2.94	3.36	3.15	2.17391	Tinerella 2008
Namtokocoris khlonglan (m)	8.61	8.13	9.05	8.59	0.232288	Sites & Akekawat Vitheepradit 2007				Micronecta virgata (m)	3.11	2.94	3.36	3.15	-1.28617	Tinerella 2013
Namtokocoris minor (m)	7.2	6.89	7.64	7.265	-0.902778	Sites & Akekawat Vitheepradit 2007				Namtokocoris akekawati (m)	9.26	8.55	9.63	9.09	1.83585	Sites & Akekawat Vitheepradit 2007
Namtokocoris siamensis (m)	9.33	8.55	10.46	9.505	-1.87567	Sites & Akekawat Vitheepradit 2007				Namtokocoris dalanta (m)	9.72	9.13	10.21	9.67	0.514403	Sites & Akekawat Vitheepradit 2007
Nepa anophthalma	18.7	17	20.3	18.65	0.26738	Decu et al. 1994				Namtokocoris kem (m)	8.39	8.22	8.63	8.425	-0.417163	Sites & Akekawat Vitheepradit 2007
Nerthra annulipes	7.29	6.96	7.55	7.255	0.48011	Cassis & Silveira 2002				Namtokocoris khlonglan (m)	8.47	8.3	8.71	8.505	-0.413223	Sites & Akekawat Vitheepradit 2007
Nerthra elongata	7.72	7.35	7.94	7.645	0.971503	Cassis & Silveira 2002				Namtokocoris minor (m)	6.89	6.64	7.14	6.89	0	Sites & Akekawat Vitheepradit 2007
Nerthra falcatus	7.2	6.66	7.84	7.25	-0.694444	Cassis & Silveira 2002				Namtokocoris siamensis (m)	9.15	8.3	9.79	9.045	1.14754	Sites & Akekawat Vitheepradit 2007
Nerthra indica	9.9	9.6	10.3	9.95	-0.505051	Tong-Yin Xie & Guo-Qing Liu 2019				Namtokocoris sitesi (m)	7.63	7.24	8.08	7.66	-0.393185	Akekawat Vitheepradit 2017
Nerthra monteithi	7.93	7.2	8.53	7.865	0.819672	Cassis & Silveira 2002				Nepa anophthalma	18.08	17	19.1	18.05	0.165929	Decu et al. 1994
Nerthra nudata	9.15	8.72	9.8	9.26	-1.20219	Cassis & Silveira 2002				Nerthra annulipes	6.52	6.27	6.76	6.515	0.0766871	Cassis & Silveira 2002
Nerthra probolostyla	7.92	7.74	8.33	8.035	-1.45202	Cassis & Silveira 2002				Nerthra elongata	7.01	6.86	7.06	6.96	0.713267	Cassis & Silveira 2002
Nerthra sinuosa	7.31	7.18	7.57	7.375	-0.889193	Cassis & Silveira 2002				Nerthra falcatus	6.55	6.08	6.96	6.52	0.458015	Cassis & Silveira 2002
Ochterus americanus	4.5	4.2	4.75	4.475	0.555556	Bennett & Cook 1981				Nerthra indica	9	8.7	9.2	8.95	0.555556	Tong-Yin Xie & Guo-Qing Liu 2019
Procryphocricos pilcopata (b)	6.23	6.16	6.4	6.28	-0.802568	Sites & Sheppard 2015				Nerthra monteithi	7.28	6.96	7.64	7.3	-0.274725	Cassis & Silveira 2002
Ranatra incisa	24.9	22.7	25.9	24.3	2.40964	Chen et al. 2004				Nerthra nudata	8.54	8.13	8.92	8.525	0.175644	Cassis & Silveira 2002
Sigara dorsalis	7.45	6.4	8.3	7.35	1.34228	O'Connor et al. 2000				Nerthra probolostyla	7.19	6.66	7.64	7.15	0.556328	Cassis & Silveira 2002
Sigara falleneoida	6.85	6	7.6	6.8	0.729927	O'Connor et al. 2000				Nerthra sinuosa	6.69	6.47	7.06	6.765	-1.12108	Cassis & Silveira 2002
Tenagobia serrata	2.69	2.62	2.8	2.71	-0.743494	Nieser 1970				Ochterus americanus	4.24	4	4.45	4.225	0.353774	Bennett & Cook 1981
Tenagobia signata	2.46	2.32	2.58	2.45	0.406504	Nieser 1970				Procryphocricos pilcopata (b)	5.87	5.68	6.16	5.92	-0.851789	Sites & Sheppard 2015
Tenagobia spinifera	3.58	3.3	3.71	3.505	2.09497	Nieser 1970				Ranatra incisa	21.9	21.4	22.2	21.8	0.456621	Chen et al. 2004
Tsingala angulata (m)	9.46	9.2	10	9.6	-1.47992	Sites & Bergsten 2027				Sigara dorsalis	7.17	6.1	8	7.05	1.67364	O'Connor et al. 2000
Tsingala latiforma (m)	9.4	8.96	9.84	9.4	0	Sites & Bergsten 2027				Sigara falleneoida	6.86	5.9	7.5	6.7	2.33236	O'Connor et al. 2000
Tsingala spatulata (sm)	9.47	8.64	10.4	9.52	-0.527983	Sites & Bergsten 2027				Tenagobia serrata	2.46	2.4	2.61	2.505	-1.82927	Nieser 1970
Tsingala trilobata (m)	9.5	8.96	10.2	9.58	-0.842105	Sites & Bergsten 2027				Tenagobia signata	2.16	2.1	2.32	2.21	-2.31481	Nieser 1970
										Tenagobia spinifera	3.41	3.4	3.42	3.41	0	Nieser 1970
										Tsingala angulata (m)	9.36	7.84	9.6	8.72	6.83761	Sites & Bergsten 2027
										Tsingala latiforma (m)	9.95	9.68	10.16	9.92	0.301508	Sites & Bergsten 2027
										Tsingala spatulata (sm)	8.73	8.4	9.2	8.8	-0.801833	Sites & Bergsten 2027
										Tsingala trilobata (m)	8.9	8.24	9.52	8.88	0.224719	Sites & Bergsten 2027
me. avg. = measured average value
avg. = arithmetic average of the maximum and minimum data
me.-avg. (%) = the difference between the measured and calculated value, expressed as a % of the measured average value

## Sheet: Table S3
Genus	Habitat	Source
Agraptocorixa	Pelagic	Fernando, C. H., & Leong, C. Y. (1963). Miscellaneous notes on the biology of Malayan Corixidae (Hemiptera: Heteroptera) and a study of the life histories of two species, Micronecta quadristrigata Bredd. and Agraptocorixa hyalinipennis (F.). Journal of Natural History, 6(69), 545-558.
Ambrysus	Riffle	Tinerella, P. P., & DeLorme, A. W. (2005). First Records of the Creeping Water Bug, Ambrysus mormon Montandon (Heteroptera: Naucoridae) from North Dakota1. Journal of the Kansas Entomological Society, 78(2), 176-178.
Anisops	Nektonic	Leong, C. Y., & Fernando, C. H. (1962). The genus Anisops (Hemiptera, Notonectidae) in Ceylon. J. Bombay Nat. Hist. Soc, 59, 513-519.
Aphelocheirus	Riffle	Schuh, R. T., & Slater, J. A. (1995). True bugs of the world (Hemiptera: Heteroptera): classification and natural history. Cornell University Press. 336 p.
Aphelonecta	Nektonic	Lansbury, I. (1965). A new tribe and genus of Notonectidae (Heteroptera: Notonectidae) from Borneo. Pacific Insects, 7(2), 327-332.
Arctocorisa	Pelagic	Jansson, A. (1979, January). Reproductive isolation and experimental hybridization between Arctocorisa carinata and A. germari (Heteroptera, Corixidae). Annales Zoologici Fennici 89-104.
Asthenocoris	Riffle	Zettel, H., Nieser, N., & Polhemus, D. A. (1999). The Naucoridae (Insecta: Heteroptera) of the Philippine Islands. Annalen des Naturhistorischen Museums in Wien. Serie B für Botanik und Zoologie, 43-105.
Belostoma	Littoral (o)	Menke, A. S. (Ed.). (1979). The semiaquatic and aquatic Hemiptera of California. Bulletin of the California Insect Survey. 21: 1-166.
Buenoa	Nektonic	Truxal, F.S. (1953): A revision of the genus Buenoa (Hemiptera, Notonectidae). University of Kansas Science Bulletin, 35: 1351-1523.
Callicorixa	Pelagic	Jansson, A. (1986). The Corixidae (Heteroptera) of Europe and some adjacent regions. Acta Entomologica Fennica, 47: 1-94.
Cenocorixa	Pelagic	Stonedahl, G. M., & Lattin, J. D. (1986). The Corixidae of Oregon and Washington (Hemiptera: Heteroptera). Oregon State University, Agricultural Experiment Station, Technical Bulletin 150. 1-84.
Centrocorisa	Pelagic	Nieser, N. (1969). The heteroptera of the Netherlands antilles–VII corixidae. Studies on the Fauna of Curaçao and other Caribbean Islands, 28(1), 135-164.
Cercotmetus	Littoral (c)	Polhemus, D. A., & Polhemus, J. T. (2013). GUIDE TO THE AQUATIC HETEROPTERA OF SINGAPORE AND PENINSULAR MALAYSIA. X. INFRAORDER NEPOMORPHA--FAMLIES BELOSTOMATIDAE AND NEPIDAE. Raffles Bulletin of Zoology, 61(1).
Cheirochela	Riffle	Schuh, R. T., & Slater, J. A. (1995). True bugs of the world (Hemiptera: Heteroptera): classification and natural history. Cornell University Press. 336 p.
Coptocatus	Riffle	Polhemus, D. A. (1986). A review of the genus Coptocatus Montandon (Hemiptera: Naucoridae). Pan-Pacific Entomologist 62: 248-256.
Corisella	Pelagic	Stonedahl, G. M., & Lattin, J. D. (1986). The Corixidae of Oregon and Washington (Hemiptera: Heteroptera). Oregon State University, Agricultural Experiment Station, Technical Bulletin 150. 1-84.
Corixa	Pelagic	Henrikson, L., & Oscarson, H. G. (1981). Corixids (Hemiptera—Heteroptera), the new top predators in acidified lakes: with 2 tables in the text. Internationale Vereinigung für theoretische und angewandte Limnologie: Verhandlungen, 21(3), 1616-1620.
Ctenipocoris	Riffle	Zettel, H. (2012). New creeping water bugs (Insecta: Heteroptera: Naucoridae) from China and the Philippines. Annalen des Naturhistorischen Museums in Wien. Serie B für Botanik und Zoologie, 27-36.
Curicta	Littoral (c)	Keffer, S. L. (1996). Systematics of the New World waterscorpion genus Curicta Stål (Heteroptera: Nepidae). Journal of the New York Entomological Society, 104: 117-215.
Cymatia	Pelagic	Henrikson, L., & Oscarson, H. G. (1981). Corixids (Hemiptera—Heteroptera), the new top predators in acidified lakes: with 2 tables in the text. Internationale Vereinigung für theoretische und angewandte Limnologie: Verhandlungen, 21(3), 1616-1620.
Diplonychus	Littoral (o)	Polhemus, D. A., & Polhemus, J. T. (2013). GUIDE TO THE AQUATIC HETEROPTERA OF SINGAPORE AND PENINSULAR MALAYSIA. X. INFRAORDER NEPOMORPHA--FAMLIES BELOSTOMATIDAE AND NEPIDAE. Raffles Bulletin of Zoology, 61(1).
Ectemnostega	Pelagic	Scheibler, E. E., Melo, M. C., Montemayor, S. I., & Scollo, A. M. (2016). Abundance, richness, seasonal and altitudinal dynamics of aquatic true bugs (Heteroptera) in mountain wetlands of Argentina. Wetlands, 36, 265-274.
Enithares	Nektonic	Lansbury, I. (1968). Enithares (Hemiptera-Heteroptera-Notonectidae) of Oriental Region. Pacific Insects, 10: 353-442.
Fischerotrephes	Riffle	Zettel, H. (1994). Fischerotrephes gen. n., eine orientalische Gattung der Familie Helotrephidae, welche eine neue Unterfamilie repräsentiert (Heteroptera: Helotrephidae). .
Gelastocoris	Riparian	Menke, A. S. (Ed.). (1979). The semiaquatic and aquatic Hemiptera of California. Bulletin of the California Insect Survey. 21: 1-166.
Gestroiella	Riparian	Polhemus, D. A., Polhemus, J. T., & Sites, R. W. (2008). A revision of the Indochinese genera Cheirochela and Gestroiella (Heteroptera: Naucoridae), and a review of the tribe Cheirochelini. The Raffles Bulletin of Zoology, 56(2), 255-279.
Graptocorixa	Pelagic	Stonedahl, G. M., & Lattin, J. D. (1986). The Corixidae of Oregon and Washington (Hemiptera: Heteroptera). Oregon State University, Agricultural Experiment Station, Technical Bulletin 150. 1-84.
Heleocoris	Riffle	Zettel, H. (2012). New creeping water bugs (Insecta: Heteroptera: Naucoridae) from China and the Philippines. Annalen des Naturhistorischen Museums in Wien. Serie B für Botanik und Zoologie, 27-36.
Helotrephes	Riffle	Papácek, M., Kovac D. (2001). Three new species of the genera Helotrephes and Hydrotrephes (Heteroptera: Nepomorpha: Helotrephidae: Helotrephini) from Thailand. Lintzer biol. Beitr. 33: 315-324.
Hesperocorixa	Pelagic	Stonedahl, G. M., & Lattin, J. D. (1986). The Corixidae of Oregon and Washington (Hemiptera: Heteroptera). Oregon State University, Agricultural Experiment Station, Technical Bulletin 150. 1-84.
Heterocorixa	Pelagic	Nieser, N. (1970). Corixidae of Suriname and the Amazon with records of other Neotropical species. Studies on the Fauna of Suriname and other Guyanas, 12(1), 43-70.
Hydrocyrius	Littoral (o)	Annani, F., Alfarhan, A. H., & Samraoui, B. (2012). Aquatic Hemiptera of northeastern Algeria: distribution, phenology and conservation. Revue d'écologie, 67(4), 423-435.
Hydrotrephes	Riffle	Papácek, M., Kovac D. (2001). Three new species of the genera Helotrephes and Hydrotrephes (Heteroptera: Nepomorpha: Helotrephidae: Helotrephini) from Thailand. Lintzer biol. Beitr. 33: 315-324.
Ilyocoris	Littoral (o)	Peták, E., Erős, T., & Bakonyi, G. (2014). Habitat use and movement activity of two common predatory water bug species, Nepa cinerea L., 1758 and Ilyocoris cimicoides (L., 1758)(Hemiptera: Nepomorpha): field and laboratory observations. Aquatic Insects, 36(3-4), 231-243.
Laccotrephes	Littoral (c)	Rao, T. R. (1976). Bioecological studies on some aquatic Hemiptera–Nepidae. Entomon, 1: 123-132.
Lethocerus	Littoral (o)	Menke, A. S. (Ed.). (1979). The semiaquatic and aquatic Hemiptera of California. Bulletin of the California Insect Survey. 21: 1-166.
Limnocoris	Riffle	Schuh, R. T., & Slater, J. A. (1995). True bugs of the world (Hemiptera: Heteroptera): classification and natural history. Cornell University Press. 336 p.
Limnogeton	Littoral (o)	Tawfik, M. F. S., El‐Sherif, S. I., & Lutfallah, A. F. (1978). On the life‐history of the giant water‐bug Limnogeton fieberi Mayr (Hemiptera: Belostomatidae), predatory on some harmful snails. Zeitschrift für Angewandte Entomologie, 86(1‐4), 138-145.
Macrocoris	Littoral (o)	Mbogho, A. Y., & Sites, R. W. (2013). Naucoridae Leach, 1815 (Hemiptera: Heteroptera) of Tanzania: Insecta: Heteroptera. African Invertebrates, 54(2), 513-542.
Martarega	Nektonic	Barbosa, J. F., Ribeiro, J. R. I., & Nessimian, J. L. (2012). A synopsis of Martarega White, 1879 (Insecta: Heteroptera: Notonectidae) occurring in the Brazilian Amazonia, with descriptions of three new species. Journal of Natural History, 46(17-18), 1025-1057.
Micronecta	Benthic	Ha, T. N., & Tran, A. D. (2021). Taxonomy of Micronectidae (Heteroptera: Nepomorpha) from Vietnam, with descriptions of 11 new species. European journal of taxonomy, 756, 1-82.
Montandonius	Riparian	Kment, P., & Jindra, Z. (2008). Review of the family Gelasotocoridae (Heteroptera: Nepomorpha) of south-eastern Asia. Advances in Heteroptera Research, 189-213.
Namtokocoris	Riffle	Sites, R. W., & Vitheepradit, A. (2007). Namtokocoris Sites, a new genus of Naucoridae (Hemiptera: Heteroptera) in waterfalls of Indochina, with descriptions of six new species. Zootaxa, 1588: 1-29.
Naucoris	Littoral (o)	Peták, E., Erős, T., & Bakonyi, G. (2014). Habitat use and movement activity of two common predatory water bug species, Nepa cinerea L., 1758 and Ilyocoris cimicoides (L., 1758)(Hemiptera: Nepomorpha): field and laboratory observations. Aquatic Insects, 36(3-4), 231-243.
Neocorixa	Pelagic	based on the classification of related genera
Neonychia	Nektonic	based on the classification of related genera
Neoplea	Nektonic	Cook, J. L., Mondragón-F, S. P., & Morales, I. (2020). Description of two new species of Neoplea Esaki & China (Hemiptera: Pleidae) from Colombia. Zootaxa, 4860(1), 055-066.
Neosigara	Pelagic	Gil, D. P., & Nieser, N. (1994). A new Neosigara from Colombia with a key to species and ecological notes (Heteroptera: Corixidae). Aquatic insects, 16: 37-53.
Nepa	Littoral (c)	Menke, A. S. (Ed.). (1979). The semiaquatic and aquatic Hemiptera of California. Bulletin of the California Insect Survey. 21: 1-166.
Nerthra	Riparian	Schuh, R. T., & Slater, J. A. (1995). True bugs of the world (Hemiptera: Heteroptera): classification and natural history. Cornell University Press. 336 p.
Notonecta	Nektonic	Svensson, B. G., Tallmark, B., & Petersson, E. (2000). Habitat heterogeneity, coexistence and habitat utilization in five backswimmer species (Notonecta spp.; Hemiptera, Notonectidae). Aquatic insects, 22: 81-98.
Nychia	Nektonic	Chen, P. P., & Nieser, N. (2011). The identity of the backswimmer Nychia limpida Stål, 1860, recently collected in Hunan province, China (Hemiptera: Heteroptera: Notonectidae). Heteropterus Revista de Entomología, 11(2), 227-233.
Ochterus	Riparian	Menke, A. S. (Ed.). (1979). The semiaquatic and aquatic Hemiptera of California. Bulletin of the California Insect Survey. 21: 1-166.
Paraplea	Nektonic	Papácek, M. (2013). Small aquatic and ripicolous bugs (Heteroptera: Nepomorpha) as predators and prey: The question of economic importance. EJE, 98(1), 1-12.
Paratrephes	Nektonic	Rodrigues, H. D., Melo, A. D., & Ferreira-Keppler, R. L. (2012). Macropterous form of Paratrephes China, 1940, with new distributional records of Neotrephinae from Brazil (Hemiptera: Heteroptera: Helotrephidae). Zootaxa, 3483(1), 82-88.
Pelocoris	Littoral (o)	de la Torre Bueno, J. R. (1903). Brief notes toward the life history of Pelocoris femorata Pal. B. with a few remarks on habits. Journal of the New York Entomological Society, 11(3), 166-173.
Philippinocoris	Riffle	Zettel, H., Nieser, N., & Polhemus, D. A. (1999). The Naucoridae (Insecta: Heteroptera) of the Philippine Islands. Annalen des Naturhistorischen Museums in Wien. Serie B für Botanik und Zoologie, 43-105.
Procryphocricos	Riffle	Sites, R. W., & Camacho, J. (2014). Neotropical genera of Naucoridae (Hemiptera: Heteroptera: Nepomorpha): New species of Placomerus and Procryphocricos from Guyana and Venezuela. Zootaxa, 3753(5), 469-482.
Ramphocorixa	Pelagic	Griffith, M. E. (1945). The Environment, Life History and Structure of the Water Boatman, Ramphocorixa Acuminata (Uhler)(Hemiptera, Corixidae). The University of Kansas Science Bulletin, 30: 241-365.
Ranatra	Littoral (c)	Menke, A. S. (Ed.). (1979). The semiaquatic and aquatic Hemiptera of California. Bulletin of the California Insect Survey. 21: 1-166.
Sigara	Pelagic	Macan, T. T. (1938). Evolution of aquatic habitats with special reference to the distribution of Corixidae. The Journal of Animal Ecology, 7: 1-19.
Stalocoris	Riffle	Zettel, H., Nieser, N., & Polhemus, D. A. (1999). The Naucoridae (Insecta: Heteroptera) of the Philippine Islands. Annalen des Naturhistorischen Museums in Wien. Serie B für Botanik und Zoologie, 43-105.
Telmatotrephes	Littoral (c)	Lansbury, I. (1972). A Revision of the Genus Telmatotrephes Stal (Hemiptera‐Heteroptera, IMepidae). Zoologica Scripta, 1(5), 271-286.
Temnocoris	Riffle	Sites, R. W., & Bergsten, J. (2022). The Naucoridae (Heteroptera: Nepomorpha) of Madagascar, with revisions of Temnocoris and Tsingala (Laccocorinae). Plos one, 17(9), e0272965.
Tenagobia	Benthic	Pelli, A., Nieser, N., & de Melo, A. L. (2006). Nepomorpha and Gerromorpha (Insecta: Heteroptera) from the Serra da Canastra, southwestern Minas Gerais state, Brazil. Lundiana: International Journal of Biodiversity, 7(1), 67-72.
Tiphotrephes	Nektonic	Papácek, M., Zettel, H. (2005). Tiphotrephes immaculatus sp. n.(Heteroptera: Helotrephidae: Limnotrephini), a new species from Viet Nam. 37: 701-705.
Trichocorixa	Pelagic	Stonedahl, G. M., & Lattin, J. D. (1986). The Corixidae of Oregon and Washington (Hemiptera: Heteroptera). Oregon State University, Agricultural Experiment Station, Technical Bulletin 150. 1-84.
Tsingala	Riffle	Sites, R. W., & Bergsten, J. (2022). The Naucoridae (Heteroptera: Nepomorpha) of Madagascar, with revisions of Temnocoris and Tsingala (Laccocorinae). Plos one, 17(9), e0272965.
The literature data that have been used to determine the habitat of each genus.
c: close to the shore; o: towards open water).
We sorted the genera into the following seven habitat groups:
Benthic: Micronecta, Tenagobia
Nektonic: Anisops, Aphelonecta, Buenoa, Enithares, Martarega, Neonychia, Neoplea, Notonecta, Nychia, Paraplea, Paratrephes, Tiphotrephes
Littoral(c): Cercotmetus, Curicta, Laccotrephes, Nepa, Ranatra, Telmatotrephes
Littoral(o): Belostoma, Diplonychus, Hydrocyrius, Ilyocoris, Lethocerus, Limnogeton, Macrocoris, Naucoris, Pelocoris
Pelagic: Agraptocorixa, Arctocorisa, Callicorixa, Cenocorixa, Centrocorisa, Corisella, Corixa, Cymatia, Ectemnostega, Graptocorixa, Hesperocorixa, Heterocorixa, Neocorixa, Neosigara, Ramphocorixa, Sigara, Trichocorixa
Riffle: Ambrysus, Aphelocheirus, Asthenocoris, Cheirochela, Coptocatus, Ctenipocoris, Fischerotrephes, Heleocoris, Helotrephes, Hydrotrephes, Limnocoris, Namtokocoris, Philippinocoris, Procryphocricos, Stalocoris, Temnocoris, Tsingala
Riparian: Gelastocoris, Gestroiella, Montandonius, Nerthra, Ochterus
Genera belonging to habitat Group1
Riparian: Gelastocoris, Gestroiella, Montandonius, Nerthra, Ochterus
Littoral(c): Cercotmetus, Curicta, Laccotrephes, Nepa, Ranatra, Telmatotrephes
Genera belonging to habitat Group2
Benthic: Micronecta, Tenagobia
Nektonic: Anisops, Aphelonecta, Buenoa, Enithares, Martarega, Neonychia, Neoplea, Notonecta, Nychia, Paraplea, Paratrephes, Tiphotrephes
Littoral(o): Belostoma, Diplonychus, Hydrocyrius, Ilyocoris, Lethocerus, Limnogeton, Macrocoris, Naucoris, Pelocoris
Pelagic: Agraptocorixa, Arctocorisa, Callicorixa, Cenocorixa, Centrocorisa, Corisella, Corixa, Cymatia, Ectemnostega, Graptocorixa, Hesperocorixa, Heterocorixa, Neocorixa, Neosigara, Ramphocorixa, Sigara, Trichocorixa
Riffle: Ambrysus, Aphelocheirus, Asthenocoris, Cheirochela, Coptocatus, Ctenipocoris, Fischerotrephes, Heleocoris, Helotrephes, Hydrotrephes, Limnocoris, Namtokocoris, Philippinocoris, Procryphocricos, Stalocoris, Temnocoris, Tsingala

## Sheet: Table S4
	Male			Female
	body length (mm)	SD	N	body length (mm)	SD	N	p	Author
Belostoma
denticolle	13.8	0.4	11	14.2	0.2	11	<0.01	Nieser 1975
guianae	30	1	10	32	2	10	<0.05	Nieser 1975
harrisi	41	1	11	42	1	11	<0.05	Nieser 1975
micantulum	11.3	0.4	11	11.3	0.4	11	1	Nieser 1975
stollii	37	2	8	39	3	3	0.224	Nieser 1975
Buenoa
albida	6.005	0.224	36	6.88	0.323	212	<0.001	Nieser 1967
albida	5.86	0.156	12	6.54	0.262	117	<0.001	Nieser 1967
albida	5.8	0.278	12	5.96	0.406	39	0.205	Nieser 1967
albida	5.99	0.148	12	6.5	0.164	16	<0.001	Nieser 1967
amnigenopsis (b)	4.8	0.1	11	4.9	0.1	11	0.467	Nieser 1975
amnigenopsis (m)	5	0.1	10	5.1	0.1	11	<0.05	Nieser 1975
amnigenus (m)	5.3	0.1	11	5.6	0.2	8	<0.001	Nieser 1975
antigone antigone	7.7	0.356	41	8.08	0.33	50	<0.001	Nieser 1967
antigone antigone	8.26	0.206	6	8.34	0.331	6	0.624	Nieser 1967
antigone antigone	7.39	0.278	5	7.93	0.323	7	1	Nieser 1967
antigone antigone	7.7	0.27	15	8.1	0.307	18	<0.001	Nieser 1967
antigone antigone	7.6	0.27	18	8.1	0.307	22	<0.001	Nieser 1967
antigone antigone	7.8	0.232	4	8.58	0.234	21	<0.001	Nieser 1968
communis	6	0.2	11	6.5	0.2	11	<0.001	Nieser 1975
gracilis	5.83	0.158	30	5.94	0.237	32	<0.05	Nieser 1967
gracilis	5.76	0.206	19	5.96	0.218	21	<0.01	Nieser 1967
gracilis	5.86	0.132	7	5.91	0.177	7	0.565	Nieser 1967
incompta	5.2	0.1	11	5.4	0.1	11	<0.001	Nieser 1975
incompta	5.18	0.104	12	5.41	0.108	12	<0.001	Nieser 1968
nitida (d)	5.9	0.1	11	6	0.1	11	<0.05	Nieser 1975
nitida (l)	5.5	0.2	11	5.7	0.2	11	<0.05	Nieser 1975
oreia (b)	9.59	0.26	5	9.4	0.43	5	0.42	Nieser et al. 1997
pallipes	5.44	0.208	10	5.74	0.218	10	<0.01	Nieser 1967
platycnemis	4.93	0.23	15	5.325	0.234	14	<0.05	Nieser 1967
rostra	5.8	0.218	5	5.87	0.282	5	0.676	Nieser 1967
salutis (b)	3.5	0.1	11	4	0.1	11	<0.001	Nieser 1975
salutis (m)	3.8	0.1	11	4.2	0.1	11	<0.001	Nieser 1975
scimitra	6.13	0.259	29	6.47	0.269	112	<0.001	Nieser 1967
scimitra	6.07	0.269	12	6.53	0.283	63	<0.001	Nieser 1967
scimitra	6.32	0.216	5	6.505	0.209	4	0.227	Nieser 1967
scimitra	6.11	0.202	12	6.28	0.228	16	<0.05	Nieser 1967
truxali	5.1	0.1	11	5.5	0.2	11	<0.001	Nieser 1975
truxali	5.15	0.242	7	5.53	0.172	9	<0.01	Nieser 1968
Corixa
affinis	10.0845	0.292063	5	10.4225	0.427204	6	0.168	unpublished
arguta	7.22	0.22	3	8.79	0.86	5	<0.05	unpublished
eurynome	8.73	0.24	3	8.05	1.09	6	0.642	unpublished
panzeri	11.4085	0.414637	4	11.7465	0.602514	5	0.369	unpublished
punctata	13.0634	0.450924	4	13.4859	0.579294	4	0.286	unpublished
Diplonychus
annulatum	22.0675	0.460968	4	22.8214	2.20679	7	0.531	unpublished
matator	14.3058	0.538519	7	14.7887	0.474155	4	0.172	unpublished
nepoides	14.1784	0.494632	3	15.2113	0.786718	6	0.081	unpublished
procerus	26.89	0.76	6	26.275	3.81904	4	0.706	unpublished
rusticus	17.6157	1.81204	6	17.2737	0.635878	4	0.742	unpublished
rusticus	16.03	0.17	15	16	0.14	15	0.607	Millanes & Javier 2019
Laccotrephes
fuscus	31.656	1.04639	5	34.8667	0.588756	3	<0.01	unpublished
grossus	32.3383	2.32745	6	34.2425	0.441843	4	0.152	unpublished
japonensis	31.6	0.51	8	35.7	0.44	8	<0.001	Ohba, Swart 2009
pfeiferiae	41.875	3.30687	4	45.136	3.16602	5	0.178	unpublished
ruber	32.124	1.78165	5	35.01	0.96933	8	<0.01	unpublished
Martarega
brasiliensis	5.12	0.147	9	5.55	0.167	8	<0.001	Nieser 1968
brasiliensis (b)	5.12	0.11	10	5.55	0.14	10	<0.001	Nieser 1975
brasiliensis (m)	5.49	0.05	11	5.99	0.05	11	<0.001	Nieser 1975
gonostyla (b)	5.9	0.1	11	6.4	0.1	11	<0.001	Nieser 1975
gonostyla (b)	6.01	0.164	6	6.69	0.155	5	<0.001	Nieser 1968
gonostyla (m)	6.2	0.1	11	6.7	0.1	11	<0.001	Nieser 1975
membranacea (b)	4.3	0.1	11	4.7	0.1	11	<0.001	Nieser 1975
membranacea (m)	4.6	0.07	11	5.02	0.09	11	<0.001	Nieser 1975
Micronecta
abra (m)	1.48	0.023	5	1.48	0.038	5	1	Nieser, Chen 2003
adelaidae (m)	2.71	0.071	5	2.83	0.085	5	0.094	Tinerella 2013
annae (m)	3.21	0.479	7	3.12	0.534	8	0.74	Tinerella 2013
carbonaria (m)	3.18	0.073	5	3.37	0.061	5	<0.01	Tinerella 2008
charakta (m)	1.76	0.029	5	1.8	0.068	5	0.258	Nieser, 2002
dentifera (b)	1.22	0.019	5	1.26	0.01	5	<0.01	Nieser, 2002
drepani (m)	1.98	0.053	5	2.08	0.088	5	0.067	Nieser 1999
erythra (b)	1.62	0.051	5	1.54	0.068	5	0.081	Nieser et al. 2005
gracilis (m)	3.3	0.235	4	3.5	0.678	5	0.596	Tinerella 2013
halei (m)	2.99	0.174	5	3.25	0.063	5	0.059	Tinerella 2013
janssoni (m)	2.03	0.047	5	2.02	0.051	5	0.755	Nieser et al. 2005
jenniferae (b)	2.38	0.078	5	2.43	0.034	4	0.274	Tinerella 2008
leongi (m)	1.93	0.059	5	2.01	0.015	5	<0.05	Nieser, 2002
ludibunda	2.15	0.155	5	2.14	0.179	5	0.907	Tinerella 2008
maculata (b)	1.25	0.015	5	1.25	0.015	5	1	Nieser, 2002
melanopardala adiaphana (b)	1.92	0.049	5	1.96	0.038	5	0.308	Nieser, Chen 2003
melanopardala melanopardala (m)	1.97	0.103	5	1.99	0.065	5	0.723	Nieser, Chen 2003
ornitheia (m)	1.75	0.031	5	1.78	0.048	5	0.277	Nieser et al. 2005
pacheta (m)	1.92	0.019	5	1.96	0.031	5	<0.05	Nieser, Chen 2003
paragoga (b)	1.83	0.029	5	1.93	0.015	3	<0.01	Tinerella 2013
polhemusi (m)	2.57	0.098	5	2.7	0.046	5	<0.05	Nieser 1999
quadristrigata	2.7	0.178	5	2.7	0.135	5	1	Tinerella 2008
quadristrigata (m)	2.7	0.178	5	2.7	0.153	5	1	Tinerella 2013
queenslandica (m)	2.77	0.096	3	2.85	0.073	3	0.314	Tinerella 2013
robusta (m)	3.68	0.157	5	3.82	0.186	5	0.234	Tinerella 2013
spaniotricha (m)	2.25	0.089	5	2.23	0.02	5	0.637	Nieser et al. 2003
tasmanica (m)	3.29	0.106	5	3.69	0.138	5	<0.001	Tinerella 2013
tuwanoni (b)	1.92	0.073	5	1.92	0.032	5	1	Nieser et al. 2003
virgata (m)	3.22	0.16	5	3.37	0.12	5	0.132	Tinerella 2008
virgata (m)	3.11	0.191	5	3.24	0.228	5	0.357	Tinerella 2013
Nerthra
annulipes	6.52	0.22	8	7.29	0.19	10	<0.001	Cassis & Silveira 2002
elongata	7.01	0.07	8	7.72	0.26	4	<0.001	Cassis & Silveira 2002
falcatus	6.55	0.33	14	7.2	0.31	14	<0.001	Cassis & Silveira 2002
monteithi	7.28	0.21	11	7.93	0.39	12	<0.001	Cassis & Silveira 2002
nudata	8.54	0.27	10	9.15	0.36	10	<0.001	Cassis & Silveira 2002
probolostyla	7.19	0.26	10	7.92	0.21	10	<0.001	Cassis & Silveira 2002
raptoria	5.2	0.2	3	5.9	0.2	6	<0.01	Nieser 1975
sinuosa	6.69	0.23	9	7.31	0.15	6	<0.001	Cassis & Silveira 2002
terrestris	8.5	0.3	11	8.9	0.3	11	<0.01	Nieser 1975
Notonecta
bifasciata	8.82992	0.275545	5	9.00776	0.351784	6	0.394	unpublished
chinensis	16.385	0.1	3	21.2676	6.22433	3	0.245	unpublished
glauca	14.89	0.19	15	15.65	0.42	15	<0.001	Svensson et al. 2000
indica	10.58	0.29	10	10.81	0.37	10	0.139	Nieser 1967
irrorata	13.615	0.905507	3	13.9202	0.258429	6	0.452	unpublished
lunata	9.57746	0.28169	3	10.3756	0.325268	3	<0.05	unpublished
lutea	14.3	0.35	11	14.39	0.39	17	0.541	Svensson et al. 2000
maculata	13.82	0.28	12	14.4	0.24	12	<0.001	Svensson et al. 2000
meridionalis	13.7559	0.494632	3	14.2958	0.682772	6	0.268	unpublished
obliqua	16.41	0.28	10	16.76	0.24	14	<0.01	Svensson et al. 2000
reuteri	13.66	0.29	11	14.14	0.27	12	<0.001	Svensson et al. 2000
reuteri	14.5775	0.292063	6	15.2716	0.740195	7	0.056	unpublished
sellata	8.44	0.221	8	9.08	0.386	17	<0.05	Nieser 1968
shooterii	12.1596	0.533231	3	12.3474	0.569219	3	0.695	unpublished
triguttata	14.0141	0.243951	4	14.2606	0.342939	8	0.226	unpublished
undulata	11.2676	0.28169	3	11.7254	0.567765	4	0.26	unpublished
vereertbruggheni	11.8662	0.420574	4	12.2254	0.231432	5	0.144	unpublished
viridis	13.5294	0.539127	3	14	0.696009	5	0.359	unpublished
Ranatra
doesburgi	32.5	0.5	11	36	1	11	<0.001	Nieser 1975
macrophthalma	39	1	11	42	1	11	<0.001	Nieser 1975
mediana	29	1	11	32	1	11	<0.001	Nieser 1975
obscura	30	1	11	32	1	11	<0.001	Nieser 1975
tuberculifrons	39	2	4	45	3	8	<0.01	Nieser 1975
Sigara
armata	5.5361	0.160334	5	6.22977	0.12	6	<0.001	unpublished
chrostowskii	5.2	0.13	10	5.53	0.175	10	<0.001	Nieser 1970
forciceps	5.39306	0.347939	4	5.89177	0.184598	5	<0.05	unpublished
iactans	5.81831	0.311686	4	6.2629	0.144652	5	<0.05	unpublished
mayri	6.59426	0.123987	7	6.95876	0.493072	7	0.078	unpublished
mrostowszkyi	5.94258	0.290776	7	6.39177	0.228715	9	<0.01	unpublished
parvula	3.94331	0.419954	5	4.52321	0.419162	10	<0.05	unpublished
scripta	5.1495	0.117261	5	5.43816	0.118108	3	<0.05	unpublished
selecta	5.62501	0.502366	8	5.95362	0.354324	3	0.344	unpublished
stagnalis	6.11685	0.245861	9	6.01689	0.340239	11	0.471	unpublished
striata	7.31961	0.0446406	3	7.99708	0.3	7	<0.01	unpublished
substriata	6.24357	0.0740281	4	6.366	0.178562	3	0.237	unpublished
weymarni	6.61857	0.335251	5	7.46688	0.218042	7	<0.001	unpublished
Tenagobia
incerta	2.43	0.06	11	2.62	0.09	11	<0.001	Nieser 1975
latioculata	2.67	0.06	9	2.76	0.05	10	<0.01	Nieser 1975
pseudoromani	2.77	0.06	8	2.88	0.15	5	0.086	Nieser 1975
schadei	3.29	0.05	11	3.53	0.05	11	<0.001	Nieser 1975
socialis	2.53	0.08	11	2.79	0.05	11	<0.001	Nieser 1975
Differences in body size between females and males (two sided t-test).

## Sheet: Table S5
	min.	max.	max.-min.	mean			N	F>M (N,%)	M=F (N,%)	M>F (N,%)
Ambrysus	-0.058	0.138	0.196	0.065±0.04		Ambrysus	30	28 (93.3)	1 (3,3)	1 (3.3)
Anisops	-0.133	0.233	0.366	0.027±0.07		Anisops	100	60 (60)	13 (27,0)	27 (27.0)
Aphelocheirus	-0.142	0.132	0.274	0.020±0.05		Aphelocheirus	82	52 (63.4)	4 (4,9)	26 (31.7)
Asthenocoris	-0.019	0.058	0.077	0.029±0.02		Asthenocoris	12	11 (91.7)	0 (0,0)	1 (8.3)
Belostoma	-0.069	0.093	0.162	0.015±0.04		Belostoma	76	50 (65.8)	4 (5,3)	22 (28.9)
Buenoa	-0.112	0.207	0.319	0.044±0.06		Buenoa	81	66 (81.52)	2 (2,5)	13 (16.0)
Curicta	0.01	0.223	0.213	0.119±0.04		Curicta	18	18 (100)	0 (0,0)	0 (0.0)
Enithares	-0.21	0.216	0.426	-0.006±0.07		Enithares	65	24 (36.9)	13 (20,0)	28 (43.1)
Gelastocoris	0	0.156	0.156	0.118±0.13		Gelastocoris	18	17 (94.4)	1 (5,6)	0 (0.0)
Hesperocorixa	0.034	0.113	0.079	0.075±0.03		Hesperocorixa	12	12 (100)	0 (0,0)	0 (0.0)
Laccotrephes	-0.044	0.146	0.19	0.063±0.06		Laccotrephes	17	16 (94.1)	0 (0,0)	1 (5.9)
Lethocerus	-0.115	0.174	0.289	0.089±0.07		Lethocerus	23	21 (91.3)	0 (0,0)	2 (8.7)
Limnocoris	-0.049	0.14	0.189	0.035±0.04		Limnocoris	72	58 (80.6)	4 (5,6)	10 (13.9)
Micronecta	-0.238	0.177	0.415	0.019±0.06		Micronecta	79	52 (65.8)	3 (3,8)	24 (30.4)
Nerthra	-0.108	0.317	0.425	0.091±0.07		Nerthra	61	57 (93.4)	1 (1,6)	3 (4.9)
Notonecta	-0.019	0.298	0.317	0.055±0.06		Notonecta	26	23 (88.5)	0 (0,0)	3 (11.5)
Ochterus	-0.041	0.5	0.541	0.098±0.08		Ochterus	57	54 (94.7)	0 (0,0)	3 (5.3)
Ranatra	-0.037	0.271	0.308	0.097±0.06		Ranatra	87	83 (95.4)	2 (2,3)	2 (2.3)
Sigara	-0.035	0.15	0.185	0.062±0.05		Sigara	51	45 (88.2)	2 (3,9)	4 (7.8)
Tenagobia	-0.06	0.218	0.278	0.064±0.05		Tenagobia	34	32 (4.1)	2 (5,9)	0 (0.0)
Trichocorixa	0.012	0.2	0.188	0.086±0.05		Trichocorixa	22	22 (100)	0 (0,0)	0 (0.0)
SDI values of different genera.						N = number of species
						F= female-biased (based on SDI)
						M=male-biased (based on SDI)

## Sheet: Table S6
p / D_AD	Riparian	Littoral(p)	Pelagic	Benthic	Littoral(g)	Nectonic	Riffle
Riparian	x	3.61	0.27	22.05	20.84	18.05	20.41
Littoral(p)	0.058	x	5.79	33.34	33.87	23.37	26.19
Pelagic	0.601	0.016	x	10.23	9.77	8.65	9.5
Benthic	<0.001	<0.001	<0.01	x	0.05	0.04	0.25
Littoral(g)	<0.001	<0.001	<0.01	0.815	x	0.21	0.51
Nectonic	<0.001	<0.001	<0.01	0.834	0.649	x	0.17
Riffle	<0.001	<0.001	<0.01	0.615	0.476	0.684	x
Comparison of coefficients of variation for SDI values of species in different habitats (cvequality test).
Upper triangle: D_AD values. Lower triangle: significance levels.
